# Supplementary material for: Corn versus Barley in Finishing Diets: Effect on Steer Performance and Feeding Behavior
Source: Animals (Basel). 2021 Mar 25;11(4):935. doi: 10.3390/ani11040935 (PMC8064474; doi:10.3390/ani11040935)
Supplement: Supplementary file 1 [file animals-11-00935-s001.zip]

Archive with 4 entries (4 files):
- Appendix S1.pdf
- Appendix S2.csv
- Appendix S3.csv
- Appendix S4.csv
