# Supplementary material for: Corn versus Barley in Finishing Diets: Effect on Steer Performance and Feeding Behavior
Source: Animals (Basel). 2021 Mar 25;11(4):935. doi: 10.3390/ani11040935 (PMC8064474; doi:10.3390/ani11040935)
Supplement: Supplementary file 1 [file animals-11-00935-s001.zip › Appendix S2.csv]

CalfID	Year	Trt	Hot_Wt_kg	Marb_num	Fat_cm	pct_KPH	REA_sq_cm	Calc_YG	On_Wt_kg	Off_Wt_kg	Intake_kg	ADI	Gain_kg	ADG	G_to_F	ADI_DM
6006	2017	Barley	367.4098197	370	0.9144	2	87.0966	2.558	436.8094523	640.6992226	1572.200244	13.21176676	203.889604	1.941807336	0.146529976	13.25194607
6008	2017	Corn	326.132914	350	0.6096	2	78.70952	2.3282	386.9142916	555.6506533	1269.217587	10.66569401	168.736224	1.607012969	0.147105884	10.92419234
6010	2017	Barley	319.3290285	350	1.2192	2	81.93532	2.7112	386.9142916	577.1962908	1471.474008	12.47011871	190.281844	1.812209516	0.142401654	12.7260426
6023	2017	Corn	383.739145	370	0.508	2	87.74176	2.2628	429.5519744	645.2351463	1425.310935	11.97740282	215.682996	2.054125447	0.169819204	12.09595497
6024	2017	Corn	380.1104061	550	1.4224	2	92.90304	2.8764	432.727121	654.3069937	1494.331551	12.55740799	221.579692	2.110284502	0.168760156	12.50463706
6031	2017	Barley	340.6478699	470	1.6256	2	90.3224	2.8738	421.8409041	602.1438712	1442.470206	12.12159837	180.30282	1.717171115	0.140501018	12.2217699
6032	2017	Barley	330.6688377	480	0.8128	2	94.19336	1.7982	422.2944965	593.0720238	1537.126098	12.91702603	170.777388	1.626452641	0.123687411	13.14970239
6034	2017	Corn	318.4218437	430	0.9144	2	83.22564	2.3396	407.7795406	536.3729775	1345.577667	11.30737535	128.593332	1.224699399	0.107668972	11.37467347
6037	2017	Corn	350.1733096	480	0.4064	2	81.93532	2.1696	406.8723559	628.2254325	1548.284025	13.01079013	221.352896	2.108124539	0.162477192	12.97489519
6048	2017	Corn	391.4502153	630	1.6256	2	85.16112	3.5554	431.8199362	662.2448602	1532.659863	12.87949465	230.424736	2.194523086	0.169077909	12.9793602
6053	2017	Corn	397.3469161	400	0.9144	2	97.41916	2.2968	449.963631	662.2448602	1494.081342	12.55530539	212.281056	2.021725992	0.161535537	12.51567322
6054	2017	Corn	346.0909783	370	1.6256	2	77.4192	3.5594	379.2032213	574.928329	1460.673807	12.27456981	195.724948	1.864048645	0.150410942	12.39303886
6055	2017	Barley	405.5115788	430	1.016	2	87.74176	2.9452	493.2817024	695.130307	1685.020038	14.15983225	201.84844	1.922367663	0.134101559	14.3351627
6063	2017	Barley	333.390392	490	0.6096	2	93.5482	1.653	391.9038077	585.1341573	1335.164622	11.12637185	193.230192	1.840289044	0.162530506	11.32273002
6071	2017	Barley	312.5251429	320	0.2032	2	83.22564	1.5902	390.9966229	529.569092	1333.901538	11.11584615	138.572356	1.319737801	0.117287371	11.25217311
6072	2017	Barley	345.6373859	430	0.508	2	86.45144	2.0076	422.2944965	611.2157186	1355.08176	11.38724168	188.921068	1.799249734	0.153871864	11.69316919
6083	2017	Barley	370.1313739	380	0.7112	2	96.774	1.9008	429.098382	623.6895088	1225.28574	10.29651882	194.590968	1.853248827	0.176782057	10.48324054
6084	2017	Barley	351.0804944	530	1.2192	2	85.16112	2.8172	410.5010949	606.6797949	1385.697408	11.64451603	196.17854	1.868368571	0.160424391	11.64641213
6088	2017	Corn	377.8424442	570	1.1176	2	79.35468	3.2294	417.7585728	648.6370891	1480.375449	12.44012982	230.878328	2.198843012	0.173051816	12.7062695
6089	2017	Barley	369.6777816	500	0.9144	2	94.19336	2.225	425.0160507	619.1535851	1100.608038	9.248807042	194.137376	1.848928899	0.191482084	9.655884583
6092	2017	Barley	340.6478699	420	0.9144	2	95.48368	1.9178	411.861872	574.928329	1119.535446	9.407860891	163.066324	1.553013876	0.161896377	9.592641303
6095	2017	Corn	346.0909783	340	0.508	2	88.38692	1.9154	422.2944965	590.8040619	1323.299799	11.12016638	168.509428	1.604853004	0.142716817	11.24501676
6100	2017	Corn	372.8529281	680	1.4224	2	101.29012	2.3996	401.4292475	623.6895088	1286.463474	10.90223283	222.26008	2.116764393	0.191350039	11.06226269
6101	2017	Barley	387.8214764	360	1.016	2	98.70948	2.253	472.8700457	674.7186504	1573.962906	13.33866869	201.84844	1.922367664	0.142379849	13.50168351
6102	2017	Barley	343.3694241	550	1.016	2	76.77404	2.9686	416.851388	596.4739666	1444.449666	12.13823249	179.622432	1.710691225	0.139070072	12.30093
6113	2017	Barley	377.8424442	400	1.1176	2	96.774	2.3654	443.1597455	611.2157186	1082.71749	9.098466303	168.055836	1.600533077	0.17530602	9.129937909
6114	2017	Corn	409.5939101	460	1.524	2	78.70952	3.9274	461.5302365	674.7186504	1665.307701	13.99418236	213.18824	2.030365847	0.144089946	14.09096124
6116	2017	Barley	366.0490426	350	0.6096	2	98.06432	1.7026	434.0878981	628.2254325	1147.106496	9.639550387	194.137376	1.848928899	0.191076545	9.676378125
6119	2017	Barley	354.255641	400	0.8128	2	89.67724	2.2198	424.5624583	628.2254325	1342.96935	11.28545672	203.662808	1.939647373	0.169582538	11.43777771
6121	2017	Corn	386.0071069	480	0.4064	2	98.70948	1.6378	447.6956692	665.646803	1281.802173	10.86273028	217.950956	2.075725084	0.190078934	10.92033209
6122	2017	Corn	382.3783679	600	1.1176	2	88.38692	2.8194	438.6238218	642.9671845	1365.409047	11.47402561	204.343196	1.946127264	0.168731234	11.53388862
6126	2017	Barley	349.7197173	380	1.016	2	101.29012	1.8058	391.9038077	571.5263862	1263.960618	10.6215178	179.622432	1.710691224	0.159694018	10.71230624
6129	2017	Corn	391.4502153	660	1.7272	2	83.8708	3.7194	439.0774142	645.2351463	1255.687767	10.55199804	206.157564	1.963406972	0.18400757	10.6702511
6139	2017	Barley	332.4832072	360	0.8128	2	85.16112	2.2614	425.9232354	574.928329	1255.910814	10.46592345	149.004972	1.41909613	0.132292524	10.72695632
6140	2017	Barley	392.3574001	400	1.3208	2	105.16108	2.271	443.6133379	637.2972799	1577.601342	13.25715413	193.683784	1.844608971	0.139436257	13.22904824
6144	2017	Barley	356.5236028	420	0.7112	2	88.38692	2.2028	414.5834262	606.6797949	1476.997644	12.41174491	192.096212	1.829489226	0.146912419	12.45292425
6150	2017	Corn	350.1733096	460	0.7112	2	89.67724	2.0856	430.4591591	605.545814	1537.525038	12.92037847	175.086512	1.667491951	0.127593678	13.06876625
6151	2017	Barley	376.4816671	640	1.524	2	81.29016	3.522	442.7061531	633.8953371	1434.231882	12.05236876	191.189028	1.820849371	0.150756375	12.07809204
6152	2017	Corn	444.0669302	590	1.6256	2	96.12884	3.4522	493.2817024	717.8099255	1754.632314	14.74480936	224.52804	2.13836403	0.144237715	14.82527666
6154	2017	Corn	356.5236028	460	0.9144	2	104.51592	1.6028	419.5729423	584.0001764	1357.856442	11.41055834	164.4271	1.565973658	0.136686182	11.45670785
6159	2017	Corn	368.7705968	360	0.9144	2	96.12884	2.1214	446.3348921	627.0914515	1220.445366	10.25584341	180.756412	1.721491042	0.165842069	10.38030368
6162	2017	Corn	348.3589402	410	0.6096	2	90.96756	1.9064	397.8005085	571.5263862	1422.781044	11.95614323	173.725736	1.654532169	0.133466095	12.39664778
6168	2017	Corn	386.4606992	430	1.2192	2	81.93532	3.2736	441.7989684	648.6370891	1545.976542	12.99139951	206.837952	1.969886864	0.148385651	13.27545384
6171	2017	Corn	410.0475025	530	1.3208	2	95.48368	2.8992	453.1387776	676.9866122	1697.593929	14.38638923	223.847652	2.131884139	0.146562805	14.54587428
6177	2017	Corn	375.12089	400	2.3368	2	90.96756	3.8306	449.5100387	645.2351463	1685.806305	14.16643954	195.724948	1.864048644	0.131140797	14.21410184
6178	2017	Barley	345.1837936	470	0.8128	2	93.5482	1.9518	404.1508017	591.9380429	1342.54518	11.28189227	187.787088	1.788449916	0.157712934	11.33990645
6191	2017	Barley	388.7286611	360	0.508	2	87.74176	2.3046	460.3962556	664.5128221	1432.016772	12.03375439	204.1164	1.9439673	0.158208793	12.2873531
6201	2017	Corn	365.1418579	370	0.4064	2	86.45144	2.071	405.9651712	587.4021192	1495.406523	12.56644137	181.4368	1.727970933	0.136966935	12.61597141
7025	2018	Barley	351.0804944	370	1.1176	2	91.61272	2.3972	415.0370186	589.670081	1341.966587	11.27703014	174.63292	1.663172023	0.143229586	11.61193071
7031	2018	Barley	340.1942775	460	1.8288	2	78.70952	3.646	429.098382	582.8661955	1245.182595	10.46371929	153.767688	1.464455367	0.136804537	10.70472808
7034	2018	Barley	291.6598939	560	0.4064	2	82.58048	1.6474	373.7601129	518.2292827	1095.375705	9.282844958	144.469052	1.375896855	0.144191274	9.542164505
7037	2018	Corn	339.7406851	590	1.3208	2	79.35468	3.1102	378.2960366	584.0001764	1269.324714	10.66659424	205.703972	1.959087046	0.17592693	11.13579967
7041	2018	Barley	342.9158317	470	1.3208	2	79.99984	3.1048	429.098382	593.0720238	1312.256282	11.02736371	163.973508	1.561653731	0.138752266	11.25497823
7045	2018	Corn	350.1733096	400	0.7112	2	87.0966	2.2136	375.12089	582.8661955	1319.261468	11.57246902	207.745136	1.978526719	0.163071695	12.13286416
7046	2018	Barley	358.7915647	630	1.524	2	78.70952	3.5018	441.7989684	605.545814	1389.149713	11.673527	163.746712	1.559493768	0.130163258	11.98105969
7047	2018	Corn	351.5340868	400	0.7112	2	98.70948	1.649	392.3574001	591.9380429	1271.19972	10.68235059	199.58048	1.900768027	0.17384127	10.93392857
7054	2018	Barley	354.7092333	440	0.4064	2	90.96756	1.7596	420.9337194	590.8040619	1294.169727	10.87537586	169.870204	1.617812786	0.146143608	11.07002087
7057	2018	Barley	326.5865064	590	1.2192	2	76.12888	3.06	407.3259483	573.7943481	1242.941536	10.44488686	166.468264	1.585413331	0.148335151	10.68804879
7060	2018	Corn	358.3379723	650	1.3208	2	70.32244	3.714	425.4696431	616.8856232	1175.030934	9.957889271	191.415824	1.823009334	0.178495256	10.21320889
7061	2018	Barley	321.143398	440	0.6096	2	82.58048	2.0944	393.2645848	574.928329	1237.455126	10.48690785	181.663596	1.730130897	0.163031265	10.61226443
7062	2018	Corn	375.5744824	530	1.1176	2	90.3224	2.6664	422.2944965	615.7516423	1250.465958	10.50811729	193.456988	1.842449008	0.170911727	10.7801205
7063	2018	Corn	353.8020486	500	0.508	2	78.70952	2.46	397.3469161	612.3496995	1284.179834	10.79142718	215.002608	2.047645556	0.185938047	11.01251511
7065	2018	Corn	329.761653	560	1.2192	2	79.35468	2.9266	385.5535145	556.7846342	1274.388136	10.709144	171.23098	1.630772569	0.149472381	10.91019326
7067	2018	Barley	332.0296148	400	0.9144	2	74.83856	2.8696	400.0684703	579.4642527	1232.312779	10.35556957	179.395636	1.708531261	0.15997167	10.68021147
7069	2018	Corn	351.5340868	510	1.3208	2	82.58048	3.049	412.3154643	581.7322145	1173.844336	9.947833356	169.416612	1.613492859	0.160670062	10.04227445
7070	2018	Barley	333.8439843	400	1.016	2	79.99984	2.7288	423.6552736	566.9904625	1278.435819	10.83420186	143.335072	1.365097037	0.123349214	11.06692932
7071	2018	Corn	346.5445707	550	1.2192	2	74.83856	3.2912	385.5535145	586.2681382	1257.096414	10.56383541	200.71446	1.911567845	0.176665216	10.82028422
7074	2018	Barley	362.4203036	470	0.7112	2	90.96756	2.1242	341.5550546	630.4933943	1396.049571	11.731509	288.938104	2.751793711	0.229024298	12.01529155
7075	2018	Barley	335.2047614	460	0.8128	2	70.32244	3.0202	427.2840125	585.1341573	1200.352116	10.08699257	157.850016	1.503334712	0.147522235	10.19056356
7095	2018	Corn	319.7826209	410	1.016	2	80.645	2.579	400.9756551	566.9904625	1290.112824	10.84128424	166.014672	1.581093404	0.142654361	11.08338639
7099	2018	Corn	373.3065205	360	0.9144	2	85.80628	2.6714	402.3364322	631.6273752	1272.159868	10.69041906	229.290756	2.183723267	0.197635161	11.04926499
7100	2018	Corn	371.9457434	420	1.2192	2	82.58048	3.12	431.8199362	625.9574706	1537.450572	12.91975271	194.137376	1.848928899	0.139676983	13.23717669
7101	2018	Corn	361.9667113	360	1.3208	2	89.03208	2.8164	424.5624583	619.1535851	1373.355844	11.54080541	194.590968	1.853248827	0.157822609	11.74260669
7102	2018	Corn	355.6164181	630	1.2192	2	76.12888	3.3032	403.2436169	579.4642527	1307.676286	10.98887635	176.220492	1.67829177	0.151113074	11.10619831
7103	2018	Barley	335.2047614	580	0.8128	2	81.29016	2.4762	406.8723559	585.1341573	1195.033088	10.04229486	178.261656	1.697731442	0.165391017	10.26495556
7104	2018	Barley	364.6882655	530	1.1176	2	96.12884	2.2872	418.2121651	604.411833	1364.758436	11.46855829	186.199516	1.77333017	0.151175209	11.73029742
7105	2018	Corn	353.3484562	530	1.016	2	85.80628	2.6042	425.0160507	593.0720238	1204.052766	10.11809047	168.055836	1.600533077	0.154714502	10.3450747
7111	2018	Barley	323.4113598	530	1.524	2	81.93532	3.0454	387.367884	556.7846342	1265.68689	10.63602429	169.416612	1.613492859	0.149414314	10.79878367
7112	2018	Barley	306.6284421	480	0.4064	2	79.35468	1.9328	385.0999221	531.8370538	1174.063843	9.866082714	146.737012	1.397496492	0.138173188	10.11409312
7113	2018	Corn	330.6688377	530	1.8288	2	75.48372	3.7262	376.4816671	564.7225007	1211.697718	10.18233376	188.24068	1.792769844	0.172596282	10.38707103
7116	2018	Corn	338.379908	590	1.3208	2	83.8708	2.8748	398.2541009	565.8564816	1149.260924	9.657654824	167.602244	1.59621315	0.162790399	9.805327327
7117	2018	Corn	341.5550546	460	0.7112	2	79.35468	2.5254	381.4711832	584.0001764	1131.697462	9.510062706	202.528828	1.928847554	0.194993136	9.891874099
7124	2018	Corn	389.1822535	530	0.9144	2	94.19336	2.3884	437.7166371	636.1632989	1374.977226	11.55443047	198.4465	1.889968208	0.160454546	11.77883869
7125	2018	Barley	372.3993358	410	0.508	2	85.80628	2.2638	438.6238218	631.6273752	1397.332833	11.74229271	193.003396	1.83812908	0.152495303	12.05367666
7129	2018	Corn	330.2152454	530	0.6096	2	85.16112	2.0424	382.3783679	568.1244434	1335.140142	11.21966506	185.745924	1.769010243	0.155017863	11.4116542
7132	2018	Barley	354.255641	510	1.2192	2	88.38692	2.6838	429.098382	596.4739666	1367.836405	11.49442357	167.375448	1.594053187	0.137672557	11.57858343
7135	2018	Barley	317.514659	380	0.8128	2	87.74176	2.008	385.0999221	557.9186151	1212.226939	10.186781	172.818552	1.645892314	0.156795258	10.49707965
7142	2018	Corn	343.3694241	370	1.2192	2	89.03208	2.5606	402.3364322	584.0001764	1219.695932	10.24954565	181.663596	1.730130897	0.16546853	10.45595133
7148	2018	Barley	350.626902	470	0.8128	2	88.38692	2.2534	424.108866	606.6797949	1304.658999	10.963521	182.57078	1.738770751	0.155800336	11.1602503
7153	2018	Barley	331.5760225	550	1.016	2	88.38692	2.2938	405.9651712	570.3924053	1198.529512	10.07167657	164.4271	1.565973658	0.15092419	10.37589573
7159	2018	Barley	340.6478699	560	0.8128	2	87.74176	2.2018	395.0789543	582.8661955	1274.158279	10.70721243	187.787088	1.788449916	0.165072815	10.83430918
7160	2018	Corn	352.8948639	300	0.7112	2	78.70952	2.6524	429.098382	608.9477567	1264.306582	10.80603916	179.849228	1.712851188	0.154111796	11.11434188
7164	2018	Corn	371.9457434	390	1.4224	2	94.83852	2.712	452.0047967	639.5652417	1411.028066	11.85737871	187.560292	1.786289952	0.148569426	12.02326751
7167	2018	Corn	377.3888518	510	1.524	2	78.70952	3.6576	434.9950828	632.7613562	1427.142248	11.992792	197.766112	1.883488318	0.152739881	12.33134596
7177	2018	Barley	327.0400988	430	1.2192	2	90.3224	2.3598	382.3783679	554.5166723	1214.328513	10.20444129	172.138164	1.639412423	0.157140572	10.43277619
