# Supplementary material for: Corn versus Barley in Finishing Diets: Effect on Steer Performance and Feeding Behavior
Source: Animals (Basel). 2021 Mar 25;11(4):935. doi: 10.3390/ani11040935 (PMC8064474; doi:10.3390/ani11040935)
Supplement: Supplementary file 1 [file animals-11-00935-s001.zip › Appendix S3.csv]

Calf_ID	Year	date	Treat	Time_sec	Intake_g	Calf_Wt_kg
6054	2017	2/21/2017	Corn	753	1420	407.7793627
6054	2017	2/21/2017	Corn	15	0	407.7793627
6054	2017	2/21/2017	Corn	196	60	407.7793627
6054	2017	2/21/2017	Corn	292	420	407.7793627
6054	2017	2/21/2017	Corn	504	730	407.7793627
6054	2017	2/21/2017	Corn	414	630	407.7793627
6054	2017	2/21/2017	Corn	293	410	407.7793627
6054	2017	2/21/2017	Corn	3	0	407.7793627
6054	2017	2/21/2017	Corn	264	250	407.7793627
6054	2017	2/21/2017	Corn	31	0	407.7793627
6054	2017	2/21/2017	Corn	955	1430	407.7793627
6129	2017	2/21/2017	Corn	2347	3810	461.0764471
6129	2017	2/21/2017	Corn	16	10	461.0764471
6129	2017	2/21/2017	Corn	321	640	461.0764471
6129	2017	2/21/2017	Corn	716	1270	461.0764471
6129	2017	2/21/2017	Corn	458	710	461.0764471
6129	2017	2/21/2017	Corn	473	680	461.0764471
6129	2017	2/21/2017	Corn	100	170	461.0764471
6129	2017	2/21/2017	Corn	623	70	461.0764471
6152	2017	2/21/2017	Corn	405	410	530.1358512
6152	2017	2/21/2017	Corn	463	860	530.1358512
6152	2017	2/21/2017	Corn	188	40	530.1358512
6152	2017	2/21/2017	Corn	993	780	530.1358512
6201	2017	2/21/2017	Corn	324	390	430.9125656
6201	2017	2/21/2017	Corn	626	1240	430.9125656
6201	2017	2/21/2017	Corn	239	330	430.9125656
6201	2017	2/21/2017	Corn	187	170	430.9125656
6201	2017	2/21/2017	Corn	444	540	430.9125656
6201	2017	2/21/2017	Corn	37	30	430.9125656
6201	2017	2/21/2017	Corn	766	1320	430.9125656
6201	2017	2/21/2017	Corn	731	1150	430.9125656
6008	2017	2/21/2017	Corn	618	1220	408.0061618
6008	2017	2/21/2017	Corn	113	190	408.0061618
6008	2017	2/21/2017	Corn	278	490	408.0061618
6008	2017	2/21/2017	Corn	69	130	408.0061618
6008	2017	2/21/2017	Corn	71	80	408.0061618
6008	2017	2/21/2017	Corn	40	0	408.0061618
6008	2017	2/21/2017	Corn	224	420	408.0061618
6008	2017	2/21/2017	Corn	41	0	408.0061618
6154	2017	2/21/2017	Corn	510	800	444.5203311
6154	2017	2/21/2017	Corn	302	50	444.5203311
6154	2017	2/21/2017	Corn	413	420	444.5203311
6154	2017	2/21/2017	Corn	273	550	444.5203311
6154	2017	2/21/2017	Corn	1079	2530	444.5203311
6154	2017	2/21/2017	Corn	68	0	444.5203311
6154	2017	2/21/2017	Corn	6	0	444.5203311
6154	2017	2/21/2017	Corn	123	0	444.5203311
6154	2017	2/21/2017	Corn	675	380	444.5203311
6154	2017	2/21/2017	Corn	147	210	444.5203311
6159	2017	2/21/2017	Corn	27	200	470.375086
6159	2017	2/21/2017	Corn	247	600	470.375086
6159	2017	2/21/2017	Corn	372	890	470.375086
6159	2017	2/21/2017	Corn	385	910	470.375086
6159	2017	2/21/2017	Corn	214	540	470.375086
6159	2017	2/21/2017	Corn	573	840	470.375086
6159	2017	2/21/2017	Corn	101	240	470.375086
6055	2017	2/21/2017	Barley	329	940	531.2698312
6055	2017	2/21/2017	Barley	543	1130	531.2698312
6055	2017	2/21/2017	Barley	646	1400	531.2698312
6055	2017	2/21/2017	Barley	7	0	531.2698312
6055	2017	2/21/2017	Barley	512	940	531.2698312
6055	2017	2/21/2017	Barley	10	20	531.2698312
6055	2017	2/21/2017	Barley	235	170	531.2698312
6055	2017	2/21/2017	Barley	4	0	531.2698312
6055	2017	2/21/2017	Barley	787	970	531.2698312
6055	2017	2/21/2017	Barley	336	450	531.2698312
6055	2017	2/21/2017	Barley	211	630	531.2698312
6055	2017	2/21/2017	Barley	311	360	531.2698312
6055	2017	2/21/2017	Barley	80	40	531.2698312
6055	2017	2/21/2017	Barley	641	1480	531.2698312
6055	2017	2/21/2017	Barley	254	370	531.2698312
6055	2017	2/21/2017	Barley	277	390	531.2698312
6055	2017	2/21/2017	Barley	1	10	531.2698312
6055	2017	2/21/2017	Barley	116	120	531.2698312
6083	2017	2/21/2017	Barley	251	530	459.488871
6083	2017	2/21/2017	Barley	108	350	459.488871
6083	2017	2/21/2017	Barley	410	720	459.488871
6083	2017	2/21/2017	Barley	4	270	459.488871
6083	2017	2/21/2017	Barley	87	60	459.488871
6083	2017	2/21/2017	Barley	448	300	459.488871
6083	2017	2/21/2017	Barley	21	160	459.488871
6083	2017	2/21/2017	Barley	96	110	459.488871
6083	2017	2/21/2017	Barley	24	270	459.488871
6083	2017	2/21/2017	Barley	190	560	459.488871
6083	2017	2/21/2017	Barley	402	820	459.488871
6083	2017	2/21/2017	Barley	158	320	459.488871
6083	2017	2/21/2017	Barley	51	130	459.488871
6083	2017	2/21/2017	Barley	54	30	459.488871
6102	2017	2/21/2017	Barley	335	690	449.963434
6102	2017	2/21/2017	Barley	287	570	449.963434
6102	2017	2/21/2017	Barley	185	330	449.963434
6102	2017	2/21/2017	Barley	455	800	449.963434
6102	2017	2/21/2017	Barley	1	0	449.963434
6102	2017	2/21/2017	Barley	54	0	449.963434
6102	2017	2/21/2017	Barley	571	50	449.963434
6102	2017	2/21/2017	Barley	226	0	449.963434
6024	2017	2/21/2017	Corn	546	670	465.8391605
6024	2017	2/21/2017	Corn	188	270	465.8391605
6024	2017	2/21/2017	Corn	368	280	465.8391605
6024	2017	2/21/2017	Corn	1193	2150	465.8391605
6024	2017	2/21/2017	Corn	6	0	465.8391605
6037	2017	2/21/2017	Corn	1	0	435.9020779
6037	2017	2/21/2017	Corn	303	470	435.9020779
6037	2017	2/21/2017	Corn	487	750	435.9020779
6037	2017	2/21/2017	Corn	435	670	435.9020779
6037	2017	2/21/2017	Corn	592	720	435.9020779
6037	2017	2/21/2017	Corn	27	40	435.9020779
6037	2017	2/21/2017	Corn	68	60	435.9020779
6037	2017	2/21/2017	Corn	71	20	435.9020779
6048	2017	2/21/2017	Corn	429	1120	469.9214881
6048	2017	2/21/2017	Corn	353	400	469.9214881
6048	2017	2/21/2017	Corn	339	470	469.9214881
6048	2017	2/21/2017	Corn	283	170	469.9214881
6048	2017	2/21/2017	Corn	302	340	469.9214881
6048	2017	2/21/2017	Corn	124	100	469.9214881
6048	2017	2/21/2017	Corn	683	1480	469.9214881
6048	2017	2/21/2017	Corn	142	320	469.9214881
6048	2017	2/21/2017	Corn	224	420	469.9214881
6048	2017	2/21/2017	Corn	369	560	469.9214881
6048	2017	2/21/2017	Corn	1	90	469.9214881
6048	2017	2/21/2017	Corn	267	400	469.9214881
6048	2017	2/21/2017	Corn	803	1220	469.9214881
6048	2017	2/21/2017	Corn	280	370	469.9214881
6053	2017	2/21/2017	Corn	169	670	471.0554755
6053	2017	2/21/2017	Corn	8	0	471.0554755
6053	2017	2/21/2017	Corn	915	1920	471.0554755
6053	2017	2/21/2017	Corn	6	140	471.0554755
6053	2017	2/21/2017	Corn	162	370	471.0554755
6053	2017	2/21/2017	Corn	354	810	471.0554755
6053	2017	2/21/2017	Corn	744	1420	471.0554755
6053	2017	2/21/2017	Corn	12	10	471.0554755
6053	2017	2/21/2017	Corn	352	690	471.0554755
6053	2017	2/21/2017	Corn	253	450	471.0554755
6063	2017	2/21/2017	Barley	212	510	419.1191678
6063	2017	2/21/2017	Barley	8	70	419.1191678
6063	2017	2/21/2017	Barley	1343	2420	419.1191678
6063	2017	2/21/2017	Barley	255	360	419.1191678
6063	2017	2/21/2017	Barley	367	700	419.1191678
6063	2017	2/21/2017	Barley	354	480	419.1191678
6101	2017	2/21/2017	Barley	420	1010	498.3844029
6101	2017	2/21/2017	Barley	40	0	498.3844029
6101	2017	2/21/2017	Barley	175	360	498.3844029
6101	2017	2/21/2017	Barley	166	440	498.3844029
6101	2017	2/21/2017	Barley	459	960	498.3844029
6101	2017	2/21/2017	Barley	649	1340	498.3844029
6101	2017	2/21/2017	Barley	530	630	498.3844029
6101	2017	2/21/2017	Barley	162	410	498.3844029
6101	2017	2/21/2017	Barley	786	1090	498.3844029
6101	2017	2/21/2017	Barley	46	240	498.3844029
6119	2017	2/21/2017	Barley	308	690	444.7471292
6119	2017	2/21/2017	Barley	147	250	444.7471292
6119	2017	2/21/2017	Barley	668	1330	444.7471292
6119	2017	2/21/2017	Barley	195	460	444.7471292
6139	2017	2/21/2017	Barley	118	230	436.5824737
6139	2017	2/21/2017	Barley	424	750	436.5824737
6139	2017	2/21/2017	Barley	41	0	436.5824737
6139	2017	2/21/2017	Barley	17	110	436.5824737
6139	2017	2/21/2017	Barley	77	10	436.5824737
6023	2017	2/21/2017	Corn	13	20	463.1176072
6023	2017	2/21/2017	Corn	636	1280	463.1176072
6023	2017	2/21/2017	Corn	876	1630	463.1176072
6023	2017	2/21/2017	Corn	799	1010	463.1176072
6023	2017	2/21/2017	Corn	47	160	463.1176072
6023	2017	2/21/2017	Corn	37	30	463.1176072
6023	2017	2/21/2017	Corn	443	900	463.1176072
6023	2017	2/21/2017	Corn	275	110	463.1176072
6034	2017	2/21/2017	Corn	97	220	420.7067463
6034	2017	2/21/2017	Corn	2	10	420.7067463
6034	2017	2/21/2017	Corn	77	30	420.7067463
6034	2017	2/21/2017	Corn	293	370	420.7067463
6034	2017	2/21/2017	Corn	866	740	420.7067463
6034	2017	2/21/2017	Corn	288	460	420.7067463
6034	2017	2/21/2017	Corn	274	0	420.7067463
6034	2017	2/21/2017	Corn	121	240	420.7067463
6034	2017	2/21/2017	Corn	321	100	420.7067463
6095	2017	2/21/2017	Corn	168	370	451.5510082
6095	2017	2/21/2017	Corn	412	860	451.5510082
6095	2017	2/21/2017	Corn	581	1040	451.5510082
6095	2017	2/21/2017	Corn	201	390	451.5510082
6114	2017	2/21/2017	Corn	621	810	490.4465382
6114	2017	2/21/2017	Corn	768	1500	490.4465382
6114	2017	2/21/2017	Corn	42	10	490.4465382
6114	2017	2/21/2017	Corn	487	580	490.4465382
6114	2017	2/21/2017	Corn	400	420	490.4465382
6114	2017	2/21/2017	Corn	551	720	490.4465382
6114	2017	2/21/2017	Corn	81	150	490.4465382
6114	2017	2/21/2017	Corn	15	0	490.4465382
6088	2017	2/21/2017	Corn	512	780	465.1587664
6088	2017	2/21/2017	Corn	2	0	465.1587664
6088	2017	2/21/2017	Corn	369	460	465.1587664
6088	2017	2/21/2017	Corn	764	1010	465.1587664
6088	2017	2/21/2017	Corn	112	0	465.1587664
6162	2017	2/21/2017	Corn	186	230	417.0780062
6162	2017	2/21/2017	Corn	345	440	417.0780062
6168	2017	2/21/2017	Corn	1355	2420	485.1168242
6168	2017	2/21/2017	Corn	342	830	485.1168242
6168	2017	2/21/2017	Corn	671	790	485.1168242
6168	2017	2/21/2017	Corn	117	110	485.1168242
6031	2017	2/21/2017	Barley	70	410	461.5300321
6031	2017	2/21/2017	Barley	214	560	461.5300321
6031	2017	2/21/2017	Barley	281	1020	461.5300321
6031	2017	2/21/2017	Barley	373	500	461.5300321
6031	2017	2/21/2017	Barley	602	1060	461.5300321
6031	2017	2/21/2017	Barley	206	250	461.5300321
6031	2017	2/21/2017	Barley	797	1270	461.5300321
6031	2017	2/21/2017	Barley	502	490	461.5300321
6031	2017	2/21/2017	Barley	194	0	461.5300321
6071	2017	2/21/2017	Barley	445	870	412.7688795
6071	2017	2/21/2017	Barley	29	0	412.7688795
6071	2017	2/21/2017	Barley	115	20	412.7688795
6071	2017	2/21/2017	Barley	233	50	412.7688795
6071	2017	2/21/2017	Barley	78	30	412.7688795
6071	2017	2/21/2017	Barley	328	640	412.7688795
6071	2017	2/21/2017	Barley	353	680	412.7688795
6071	2017	2/21/2017	Barley	212	390	412.7688795
6071	2017	2/21/2017	Barley	29	80	412.7688795
6071	2017	2/21/2017	Barley	343	500	412.7688795
6071	2017	2/21/2017	Barley	134	350	412.7688795
6071	2017	2/21/2017	Barley	290	570	412.7688795
6071	2017	2/21/2017	Barley	29	60	412.7688795
6089	2017	2/21/2017	Barley	145	340	465.3855653
6089	2017	2/21/2017	Barley	110	220	465.3855653
6089	2017	2/21/2017	Barley	76	230	465.3855653
6089	2017	2/21/2017	Barley	1271	1980	465.3855653
6089	2017	2/21/2017	Barley	11	90	465.3855653
6089	2017	2/21/2017	Barley	2	0	465.3855653
6089	2017	2/21/2017	Barley	31	0	465.3855653
6151	2017	2/21/2017	Barley	146	390	479.9005166
6151	2017	2/21/2017	Barley	492	1210	479.9005166
6151	2017	2/21/2017	Barley	15	0	479.9005166
6151	2017	2/21/2017	Barley	440	880	479.9005166
6151	2017	2/21/2017	Barley	297	420	479.9005166
6151	2017	2/21/2017	Barley	200	260	479.9005166
6151	2017	2/21/2017	Barley	220	190	479.9005166
6151	2017	2/21/2017	Barley	61	110	479.9005166
6121	2017	2/21/2017	Corn	882	1760	478.9933346
6121	2017	2/21/2017	Corn	152	280	478.9933346
6121	2017	2/21/2017	Corn	91	40	478.9933346
6121	2017	2/21/2017	Corn	176	370	478.9933346
6121	2017	2/21/2017	Corn	42	100	478.9933346
6121	2017	2/21/2017	Corn	7	10	478.9933346
6121	2017	2/21/2017	Corn	3	0	478.9933346
6121	2017	2/21/2017	Corn	5	90	478.9933346
6121	2017	2/21/2017	Corn	1136	2190	478.9933346
6121	2017	2/21/2017	Corn	220	380	478.9933346
6121	2017	2/21/2017	Corn	171	350	478.9933346
6121	2017	2/21/2017	Corn	363	660	478.9933346
6121	2017	2/21/2017	Corn	376	680	478.9933346
6122	2017	2/21/2017	Corn	13	0	483.5292509
6122	2017	2/21/2017	Corn	390	810	483.5292509
6122	2017	2/21/2017	Corn	161	270	483.5292509
6122	2017	2/21/2017	Corn	122	40	483.5292509
6122	2017	2/21/2017	Corn	212	100	483.5292509
6122	2017	2/21/2017	Corn	644	940	483.5292509
6122	2017	2/21/2017	Corn	12	0	483.5292509
6122	2017	2/21/2017	Corn	680	1280	483.5292509
6122	2017	2/21/2017	Corn	471	900	483.5292509
6122	2017	2/21/2017	Corn	1	0	483.5292509
6122	2017	2/21/2017	Corn	1104	1590	483.5292509
6122	2017	2/21/2017	Corn	609	1140	483.5292509
6122	2017	2/21/2017	Corn	417	740	483.5292509
6122	2017	2/21/2017	Corn	552	1220	483.5292509
6122	2017	2/21/2017	Corn	2	0	483.5292509
6150	2017	2/21/2017	Corn	43	160	463.5711996
6150	2017	2/21/2017	Corn	145	370	463.5711996
6150	2017	2/21/2017	Corn	9	0	463.5711996
6150	2017	2/21/2017	Corn	439	510	463.5711996
6150	2017	2/21/2017	Corn	376	600	463.5711996
6150	2017	2/21/2017	Corn	836	930	463.5711996
6150	2017	2/21/2017	Corn	1373	820	463.5711996
6177	2017	2/21/2017	Corn	537	700	473.0966393
6177	2017	2/21/2017	Corn	188	320	473.0966393
6177	2017	2/21/2017	Corn	383	510	473.0966393
6177	2017	2/21/2017	Corn	373	520	473.0966393
6177	2017	2/21/2017	Corn	589	820	473.0966393
6177	2017	2/21/2017	Corn	258	270	473.0966393
6177	2017	2/21/2017	Corn	68	40	473.0966393
6177	2017	2/21/2017	Corn	267	270	473.0966393
6177	2017	2/21/2017	Corn	314	330	473.0966393
6032	2017	2/21/2017	Barley	533	820	459.4888682
6032	2017	2/21/2017	Barley	347	0	459.4888682
6032	2017	2/21/2017	Barley	51	110	459.4888682
6032	2017	2/21/2017	Barley	416	550	459.4888682
6032	2017	2/21/2017	Barley	254	350	459.4888682
6032	2017	2/21/2017	Barley	196	160	459.4888682
6032	2017	2/21/2017	Barley	17	40	459.4888682
6032	2017	2/21/2017	Barley	408	820	459.4888682
6032	2017	2/21/2017	Barley	63	240	459.4888682
6032	2017	2/21/2017	Barley	416	360	459.4888682
6072	2017	2/21/2017	Barley	619	1290	460.6228482
6072	2017	2/21/2017	Barley	717	1100	460.6228482
6072	2017	2/21/2017	Barley	70	190	460.6228482
6072	2017	2/21/2017	Barley	152	210	460.6228482
6072	2017	2/21/2017	Barley	238	450	460.6228482
6072	2017	2/21/2017	Barley	37	60	460.6228482
6072	2017	2/21/2017	Barley	628	1300	460.6228482
6072	2017	2/21/2017	Barley	48	150	460.6228482
6072	2017	2/21/2017	Barley	220	0	460.6228482
6092	2017	2/21/2017	Barley	258	470	434.994896
6092	2017	2/21/2017	Barley	13	160	434.994896
6092	2017	2/21/2017	Barley	415	710	434.994896
6092	2017	2/21/2017	Barley	33	10	434.994896
6092	2017	2/21/2017	Barley	4	60	434.994896
6092	2017	2/21/2017	Barley	124	190	434.994896
6092	2017	2/21/2017	Barley	253	260	434.994896
6191	2017	2/21/2017	Barley	318	790	500.0853678
6191	2017	2/21/2017	Barley	41	120	500.0853678
6191	2017	2/21/2017	Barley	410	770	500.0853678
6191	2017	2/21/2017	Barley	1006	1640	500.0853678
6191	2017	2/21/2017	Barley	270	310	500.0853678
6191	2017	2/21/2017	Barley	330	700	500.0853678
6191	2017	2/21/2017	Barley	661	990	500.0853678
6191	2017	2/21/2017	Barley	148	180	500.0853678
6191	2017	2/21/2017	Barley	128	0	500.0853678
6113	2017	2/21/2017	Barley	2	0	465.3855727
6113	2017	2/21/2017	Barley	260	280	465.3855727
6113	2017	2/21/2017	Barley	73	0	465.3855727
6113	2017	2/21/2017	Barley	844	740	465.3855727
6113	2017	2/21/2017	Barley	842	1460	465.3855727
6113	2017	2/21/2017	Barley	317	470	465.3855727
6113	2017	2/21/2017	Barley	681	1000	465.3855727
6113	2017	2/21/2017	Barley	573	640	465.3855727
6113	2017	2/21/2017	Barley	508	520	465.3855727
6113	2017	2/21/2017	Barley	584	380	465.3855727
6113	2017	2/21/2017	Barley	101	190	465.3855727
6113	2017	2/21/2017	Barley	138	290	465.3855727
6126	2017	2/21/2017	Barley	439	1190	430.6857638
6126	2017	2/21/2017	Barley	110	330	430.6857638
6126	2017	2/21/2017	Barley	232	380	430.6857638
6126	2017	2/21/2017	Barley	99	150	430.6857638
6126	2017	2/21/2017	Barley	239	290	430.6857638
6126	2017	2/21/2017	Barley	487	530	430.6857638
6126	2017	2/21/2017	Barley	498	800	430.6857638
6126	2017	2/21/2017	Barley	118	90	430.6857638
6126	2017	2/21/2017	Barley	889	710	430.6857638
6140	2017	2/21/2017	Barley	44	100	482.6220689
6140	2017	2/21/2017	Barley	36	40	482.6220689
6140	2017	2/21/2017	Barley	225	310	482.6220689
6140	2017	2/21/2017	Barley	320	90	482.6220689
6140	2017	2/21/2017	Barley	56	0	482.6220689
6140	2017	2/21/2017	Barley	13	20	482.6220689
6140	2017	2/21/2017	Barley	1135	1630	482.6220689
6140	2017	2/21/2017	Barley	144	250	482.6220689
6140	2017	2/21/2017	Barley	6	0	482.6220689
6140	2017	2/21/2017	Barley	777	1400	482.6220689
6140	2017	2/21/2017	Barley	3	0	482.6220689
6140	2017	2/21/2017	Barley	961	1810	482.6220689
6140	2017	2/21/2017	Barley	24	80	482.6220689
6178	2017	2/21/2017	Barley	181	190	437.9432408
6178	2017	2/21/2017	Barley	134	210	437.9432408
6178	2017	2/21/2017	Barley	1364	2090	437.9432408
6178	2017	2/21/2017	Barley	97	280	437.9432408
6178	2017	2/21/2017	Barley	1	0	437.9432408
6178	2017	2/21/2017	Barley	37	60	437.9432408
6006	2017	2/21/2017	Barley	1	50	473.5502262
6006	2017	2/21/2017	Barley	887	1800	473.5502262
6006	2017	2/21/2017	Barley	23	90	473.5502262
6006	2017	2/21/2017	Barley	22	0	473.5502262
6006	2017	2/21/2017	Barley	293	440	473.5502262
6006	2017	2/21/2017	Barley	219	170	473.5502262
6006	2017	2/21/2017	Barley	362	510	473.5502262
6006	2017	2/21/2017	Barley	499	910	473.5502262
6006	2017	2/21/2017	Barley	173	320	473.5502262
6006	2017	2/21/2017	Barley	114	300	473.5502262
6006	2017	2/21/2017	Barley	326	720	473.5502262
6006	2017	2/21/2017	Barley	365	820	473.5502262
6006	2017	2/21/2017	Barley	266	490	473.5502262
6006	2017	2/21/2017	Barley	121	290	473.5502262
6006	2017	2/21/2017	Barley	411	900	473.5502262
6084	2017	2/21/2017	Barley	320	550	451.3242074
6084	2017	2/21/2017	Barley	240	330	451.3242074
6084	2017	2/21/2017	Barley	348	650	451.3242074
6084	2017	2/21/2017	Barley	167	260	451.3242074
6116	2017	2/21/2017	Barley	285	820	469.921489
6116	2017	2/21/2017	Barley	42	340	469.921489
6116	2017	2/21/2017	Barley	862	1330	469.921489
6116	2017	2/21/2017	Barley	250	520	469.921489
6116	2017	2/21/2017	Barley	256	460	469.921489
6116	2017	2/21/2017	Barley	508	900	469.921489
6144	2017	2/21/2017	Barley	229	410	453.3653731
6144	2017	2/21/2017	Barley	472	390	453.3653731
6054	2017	2/22/2017	Corn	1	0	407.7793627
6054	2017	2/22/2017	Corn	236	0	407.7793627
6054	2017	2/22/2017	Corn	21	30	407.7793627
6054	2017	2/22/2017	Corn	2100	4160	407.7793627
6054	2017	2/22/2017	Corn	787	1060	407.7793627
6054	2017	2/22/2017	Corn	62	70	407.7793627
6054	2017	2/22/2017	Corn	446	500	407.7793627
6054	2017	2/22/2017	Corn	792	900	407.7793627
6054	2017	2/22/2017	Corn	177	230	407.7793627
6054	2017	2/22/2017	Corn	270	100	407.7793627
6054	2017	2/22/2017	Corn	218	90	407.7793627
6054	2017	2/22/2017	Corn	38	110	407.7793627
6054	2017	2/22/2017	Corn	513	890	407.7793627
6054	2017	2/22/2017	Corn	389	280	407.7793627
6054	2017	2/22/2017	Corn	599	910	407.7793627
6054	2017	2/22/2017	Corn	171	300	407.7793627
6054	2017	2/22/2017	Corn	186	280	407.7793627
6054	2017	2/22/2017	Corn	197	100	407.7793627
6054	2017	2/22/2017	Corn	218	310	407.7793627
6054	2017	2/22/2017	Corn	74	0	407.7793627
6054	2017	2/22/2017	Corn	5	10	407.7793627
6129	2017	2/22/2017	Corn	995	1160	461.0764471
6129	2017	2/22/2017	Corn	502	820	461.0764471
6129	2017	2/22/2017	Corn	48	0	461.0764471
6129	2017	2/22/2017	Corn	1035	1250	461.0764471
6129	2017	2/22/2017	Corn	25	90	461.0764471
6129	2017	2/22/2017	Corn	434	970	461.0764471
6129	2017	2/22/2017	Corn	866	1550	461.0764471
6129	2017	2/22/2017	Corn	1011	1120	461.0764471
6129	2017	2/22/2017	Corn	97	160	461.0764471
6129	2017	2/22/2017	Corn	203	350	461.0764471
6129	2017	2/22/2017	Corn	939	1030	461.0764471
6129	2017	2/22/2017	Corn	221	440	461.0764471
6129	2017	2/22/2017	Corn	440	470	461.0764471
6129	2017	2/22/2017	Corn	318	330	461.0764471
6129	2017	2/22/2017	Corn	343	320	461.0764471
6129	2017	2/22/2017	Corn	89	100	461.0764471
6129	2017	2/22/2017	Corn	89	170	461.0764471
6129	2017	2/22/2017	Corn	727	1320	461.0764471
6129	2017	2/22/2017	Corn	538	850	461.0764471
6129	2017	2/22/2017	Corn	387	480	461.0764471
6129	2017	2/22/2017	Corn	360	340	461.0764471
6129	2017	2/22/2017	Corn	268	0	461.0764471
6129	2017	2/22/2017	Corn	68	0	461.0764471
6152	2017	2/22/2017	Corn	2349	3390	530.1358512
6152	2017	2/22/2017	Corn	561	340	530.1358512
6152	2017	2/22/2017	Corn	1436	1680	530.1358512
6152	2017	2/22/2017	Corn	701	710	530.1358512
6152	2017	2/22/2017	Corn	513	490	530.1358512
6152	2017	2/22/2017	Corn	303	380	530.1358512
6152	2017	2/22/2017	Corn	728	710	530.1358512
6152	2017	2/22/2017	Corn	189	320	530.1358512
6152	2017	2/22/2017	Corn	502	360	530.1358512
6152	2017	2/22/2017	Corn	59	90	530.1358512
6152	2017	2/22/2017	Corn	313	420	530.1358512
6152	2017	2/22/2017	Corn	178	230	530.1358512
6152	2017	2/22/2017	Corn	259	340	530.1358512
6152	2017	2/22/2017	Corn	222	220	530.1358512
6152	2017	2/22/2017	Corn	271	390	530.1358512
6152	2017	2/22/2017	Corn	86	190	530.1358512
6152	2017	2/22/2017	Corn	359	450	530.1358512
6152	2017	2/22/2017	Corn	223	220	530.1358512
6152	2017	2/22/2017	Corn	171	110	530.1358512
6152	2017	2/22/2017	Corn	114	0	530.1358512
6152	2017	2/22/2017	Corn	53	70	530.1358512
6152	2017	2/22/2017	Corn	250	190	530.1358512
6152	2017	2/22/2017	Corn	171	150	530.1358512
6152	2017	2/22/2017	Corn	164	120	530.1358512
6152	2017	2/22/2017	Corn	37	230	530.1358512
6201	2017	2/22/2017	Corn	849	830	430.9125656
6201	2017	2/22/2017	Corn	35	0	430.9125656
6201	2017	2/22/2017	Corn	911	1380	430.9125656
6201	2017	2/22/2017	Corn	2045	3360	430.9125656
6201	2017	2/22/2017	Corn	1164	1650	430.9125656
6201	2017	2/22/2017	Corn	4	0	430.9125656
6201	2017	2/22/2017	Corn	6	10	430.9125656
6201	2017	2/22/2017	Corn	412	710	430.9125656
6201	2017	2/22/2017	Corn	912	1360	430.9125656
6201	2017	2/22/2017	Corn	561	920	430.9125656
6201	2017	2/22/2017	Corn	587	690	430.9125656
6201	2017	2/22/2017	Corn	125	240	430.9125656
6201	2017	2/22/2017	Corn	296	550	430.9125656
6201	2017	2/22/2017	Corn	275	620	430.9125656
6201	2017	2/22/2017	Corn	221	330	430.9125656
6201	2017	2/22/2017	Corn	65	40	430.9125656
6201	2017	2/22/2017	Corn	804	1050	430.9125656
6201	2017	2/22/2017	Corn	50	60	430.9125656
6201	2017	2/22/2017	Corn	329	210	430.9125656
6201	2017	2/22/2017	Corn	385	240	430.9125656
6008	2017	2/22/2017	Corn	78	60	408.0061618
6008	2017	2/22/2017	Corn	760	1210	408.0061618
6008	2017	2/22/2017	Corn	951	1160	408.0061618
6008	2017	2/22/2017	Corn	204	210	408.0061618
6008	2017	2/22/2017	Corn	563	460	408.0061618
6008	2017	2/22/2017	Corn	331	450	408.0061618
6008	2017	2/22/2017	Corn	18	50	408.0061618
6008	2017	2/22/2017	Corn	431	740	408.0061618
6008	2017	2/22/2017	Corn	459	510	408.0061618
6008	2017	2/22/2017	Corn	181	440	408.0061618
6008	2017	2/22/2017	Corn	476	730	408.0061618
6008	2017	2/22/2017	Corn	454	750	408.0061618
6008	2017	2/22/2017	Corn	402	50	408.0061618
6008	2017	2/22/2017	Corn	2	0	408.0061618
6008	2017	2/22/2017	Corn	569	250	408.0061618
6008	2017	2/22/2017	Corn	144	0	408.0061618
6008	2017	2/22/2017	Corn	257	200	408.0061618
6008	2017	2/22/2017	Corn	148	700	408.0061618
6008	2017	2/22/2017	Corn	4	0	408.0061618
6154	2017	2/22/2017	Corn	272	0	444.5203311
6154	2017	2/22/2017	Corn	27	0	444.5203311
6154	2017	2/22/2017	Corn	1467	3030	444.5203311
6154	2017	2/22/2017	Corn	498	710	444.5203311
6154	2017	2/22/2017	Corn	1319	1980	444.5203311
6154	2017	2/22/2017	Corn	18	20	444.5203311
6154	2017	2/22/2017	Corn	300	330	444.5203311
6154	2017	2/22/2017	Corn	309	350	444.5203311
6154	2017	2/22/2017	Corn	730	850	444.5203311
6154	2017	2/22/2017	Corn	873	860	444.5203311
6154	2017	2/22/2017	Corn	7	50	444.5203311
6154	2017	2/22/2017	Corn	147	260	444.5203311
6154	2017	2/22/2017	Corn	754	730	444.5203311
6154	2017	2/22/2017	Corn	41	80	444.5203311
6154	2017	2/22/2017	Corn	341	450	444.5203311
6154	2017	2/22/2017	Corn	1038	900	444.5203311
6154	2017	2/22/2017	Corn	674	170	444.5203311
6159	2017	2/22/2017	Corn	11	10	470.375086
6159	2017	2/22/2017	Corn	54	20	470.375086
6159	2017	2/22/2017	Corn	143	320	470.375086
6159	2017	2/22/2017	Corn	656	1440	470.375086
6159	2017	2/22/2017	Corn	45	190	470.375086
6159	2017	2/22/2017	Corn	301	670	470.375086
6159	2017	2/22/2017	Corn	369	710	470.375086
6159	2017	2/22/2017	Corn	265	600	470.375086
6159	2017	2/22/2017	Corn	292	460	470.375086
6159	2017	2/22/2017	Corn	4	300	470.375086
6159	2017	2/22/2017	Corn	31	210	470.375086
6159	2017	2/22/2017	Corn	299	870	470.375086
6159	2017	2/22/2017	Corn	109	250	470.375086
6159	2017	2/22/2017	Corn	464	1210	470.375086
6159	2017	2/22/2017	Corn	62	160	470.375086
6159	2017	2/22/2017	Corn	96	150	470.375086
6159	2017	2/22/2017	Corn	883	1050	470.375086
6159	2017	2/22/2017	Corn	408	510	470.375086
6159	2017	2/22/2017	Corn	425	850	470.375086
6159	2017	2/22/2017	Corn	6	0	470.375086
6159	2017	2/22/2017	Corn	295	540	470.375086
6159	2017	2/22/2017	Corn	370	580	470.375086
6171	2017	2/22/2017	Corn	610	1130	486.2508088
6171	2017	2/22/2017	Corn	79	0	486.2508088
6171	2017	2/22/2017	Corn	17	0	486.2508088
6171	2017	2/22/2017	Corn	91	70	486.2508088
6171	2017	2/22/2017	Corn	2246	3930	486.2508088
6171	2017	2/22/2017	Corn	117	150	486.2508088
6171	2017	2/22/2017	Corn	660	870	486.2508088
6171	2017	2/22/2017	Corn	1394	2180	486.2508088
6171	2017	2/22/2017	Corn	302	340	486.2508088
6171	2017	2/22/2017	Corn	25	60	486.2508088
6171	2017	2/22/2017	Corn	1050	1280	486.2508088
6171	2017	2/22/2017	Corn	1	30	486.2508088
6010	2017	2/22/2017	Barley	1878	3170	410.2741218
6010	2017	2/22/2017	Barley	93	140	410.2741218
6010	2017	2/22/2017	Barley	506	480	410.2741218
6010	2017	2/22/2017	Barley	18	10	410.2741218
6010	2017	2/22/2017	Barley	480	720	410.2741218
6010	2017	2/22/2017	Barley	531	840	410.2741218
6010	2017	2/22/2017	Barley	52	170	410.2741218
6010	2017	2/22/2017	Barley	2	0	410.2741218
6010	2017	2/22/2017	Barley	725	1140	410.2741218
6010	2017	2/22/2017	Barley	151	20	410.2741218
6010	2017	2/22/2017	Barley	681	1160	410.2741218
6010	2017	2/22/2017	Barley	302	590	410.2741218
6010	2017	2/22/2017	Barley	569	1030	410.2741218
6010	2017	2/22/2017	Barley	311	390	410.2741218
6010	2017	2/22/2017	Barley	304	420	410.2741218
6010	2017	2/22/2017	Barley	657	970	410.2741218
6055	2017	2/22/2017	Barley	139	130	531.2698312
6055	2017	2/22/2017	Barley	240	0	531.2698312
6055	2017	2/22/2017	Barley	36	10	531.2698312
6055	2017	2/22/2017	Barley	643	1320	531.2698312
6055	2017	2/22/2017	Barley	796	1320	531.2698312
6055	2017	2/22/2017	Barley	1187	1600	531.2698312
6055	2017	2/22/2017	Barley	241	150	531.2698312
6055	2017	2/22/2017	Barley	338	370	531.2698312
6055	2017	2/22/2017	Barley	412	530	531.2698312
6055	2017	2/22/2017	Barley	792	930	531.2698312
6055	2017	2/22/2017	Barley	1054	1220	531.2698312
6055	2017	2/22/2017	Barley	12	20	531.2698312
6055	2017	2/22/2017	Barley	1994	3230	531.2698312
6055	2017	2/22/2017	Barley	56	160	531.2698312
6055	2017	2/22/2017	Barley	198	480	531.2698312
6055	2017	2/22/2017	Barley	496	970	531.2698312
6055	2017	2/22/2017	Barley	1	0	531.2698312
6055	2017	2/22/2017	Barley	771	750	531.2698312
6055	2017	2/22/2017	Barley	395	10	531.2698312
6083	2017	2/22/2017	Barley	1491	1850	459.488871
6083	2017	2/22/2017	Barley	74	0	459.488871
6083	2017	2/22/2017	Barley	773	640	459.488871
6083	2017	2/22/2017	Barley	758	1660	459.488871
6083	2017	2/22/2017	Barley	605	1110	459.488871
6083	2017	2/22/2017	Barley	342	740	459.488871
6083	2017	2/22/2017	Barley	58	120	459.488871
6083	2017	2/22/2017	Barley	886	730	459.488871
6083	2017	2/22/2017	Barley	635	810	459.488871
6083	2017	2/22/2017	Barley	201	240	459.488871
6083	2017	2/22/2017	Barley	130	390	459.488871
6083	2017	2/22/2017	Barley	325	310	459.488871
6083	2017	2/22/2017	Barley	977	1280	459.488871
6083	2017	2/22/2017	Barley	1	0	459.488871
6083	2017	2/22/2017	Barley	214	330	459.488871
6083	2017	2/22/2017	Barley	513	1120	459.488871
6083	2017	2/22/2017	Barley	2	90	459.488871
6083	2017	2/22/2017	Barley	4	0	459.488871
6102	2017	2/22/2017	Barley	135	40	449.963434
6102	2017	2/22/2017	Barley	1382	2090	449.963434
6102	2017	2/22/2017	Barley	897	1250	449.963434
6102	2017	2/22/2017	Barley	1447	2010	449.963434
6102	2017	2/22/2017	Barley	555	700	449.963434
6102	2017	2/22/2017	Barley	887	1040	449.963434
6102	2017	2/22/2017	Barley	36	80	449.963434
6102	2017	2/22/2017	Barley	33	180	449.963434
6102	2017	2/22/2017	Barley	711	820	449.963434
6102	2017	2/22/2017	Barley	214	200	449.963434
6102	2017	2/22/2017	Barley	474	670	449.963434
6102	2017	2/22/2017	Barley	194	40	449.963434
6102	2017	2/22/2017	Barley	142	170	449.963434
6102	2017	2/22/2017	Barley	413	380	449.963434
6102	2017	2/22/2017	Barley	10	20	449.963434
6102	2017	2/22/2017	Barley	11	0	449.963434
6102	2017	2/22/2017	Barley	41	0	449.963434
6102	2017	2/22/2017	Barley	115	20	449.963434
6024	2017	2/22/2017	Corn	898	880	465.8391605
6024	2017	2/22/2017	Corn	792	580	465.8391605
6024	2017	2/22/2017	Corn	723	380	465.8391605
6024	2017	2/22/2017	Corn	1	30	465.8391605
6024	2017	2/22/2017	Corn	38	0	465.8391605
6024	2017	2/22/2017	Corn	424	470	465.8391605
6024	2017	2/22/2017	Corn	1	0	465.8391605
6024	2017	2/22/2017	Corn	1	50	465.8391605
6024	2017	2/22/2017	Corn	550	540	465.8391605
6024	2017	2/22/2017	Corn	215	130	465.8391605
6024	2017	2/22/2017	Corn	367	330	465.8391605
6024	2017	2/22/2017	Corn	66	150	465.8391605
6024	2017	2/22/2017	Corn	1086	810	465.8391605
6024	2017	2/22/2017	Corn	125	60	465.8391605
6024	2017	2/22/2017	Corn	79	0	465.8391605
6024	2017	2/22/2017	Corn	337	670	465.8391605
6024	2017	2/22/2017	Corn	2572	3980	465.8391605
6037	2017	2/22/2017	Corn	35	170	435.9020779
6037	2017	2/22/2017	Corn	1214	2070	435.9020779
6037	2017	2/22/2017	Corn	329	450	435.9020779
6037	2017	2/22/2017	Corn	1960	2250	435.9020779
6037	2017	2/22/2017	Corn	207	180	435.9020779
6037	2017	2/22/2017	Corn	247	360	435.9020779
6037	2017	2/22/2017	Corn	643	920	435.9020779
6037	2017	2/22/2017	Corn	379	490	435.9020779
6037	2017	2/22/2017	Corn	230	360	435.9020779
6037	2017	2/22/2017	Corn	798	1080	435.9020779
6037	2017	2/22/2017	Corn	47	110	435.9020779
6037	2017	2/22/2017	Corn	458	560	435.9020779
6037	2017	2/22/2017	Corn	206	90	435.9020779
6037	2017	2/22/2017	Corn	67	0	435.9020779
6048	2017	2/22/2017	Corn	289	250	469.9214881
6048	2017	2/22/2017	Corn	386	610	469.9214881
6048	2017	2/22/2017	Corn	466	540	469.9214881
6048	2017	2/22/2017	Corn	283	140	469.9214881
6048	2017	2/22/2017	Corn	111	0	469.9214881
6048	2017	2/22/2017	Corn	424	370	469.9214881
6048	2017	2/22/2017	Corn	1132	2180	469.9214881
6048	2017	2/22/2017	Corn	642	990	469.9214881
6048	2017	2/22/2017	Corn	797	1100	469.9214881
6048	2017	2/22/2017	Corn	929	900	469.9214881
6048	2017	2/22/2017	Corn	308	590	469.9214881
6048	2017	2/22/2017	Corn	103	300	469.9214881
6048	2017	2/22/2017	Corn	414	840	469.9214881
6048	2017	2/22/2017	Corn	237	310	469.9214881
6048	2017	2/22/2017	Corn	333	390	469.9214881
6048	2017	2/22/2017	Corn	502	510	469.9214881
6048	2017	2/22/2017	Corn	129	220	469.9214881
6048	2017	2/22/2017	Corn	958	1450	469.9214881
6048	2017	2/22/2017	Corn	29	50	469.9214881
6048	2017	2/22/2017	Corn	362	390	469.9214881
6053	2017	2/22/2017	Corn	436	360	471.0554755
6053	2017	2/22/2017	Corn	108	60	471.0554755
6053	2017	2/22/2017	Corn	4	0	471.0554755
6053	2017	2/22/2017	Corn	446	930	471.0554755
6053	2017	2/22/2017	Corn	385	1050	471.0554755
6053	2017	2/22/2017	Corn	95	380	471.0554755
6053	2017	2/22/2017	Corn	1431	2620	471.0554755
6053	2017	2/22/2017	Corn	446	720	471.0554755
6053	2017	2/22/2017	Corn	178	170	471.0554755
6053	2017	2/22/2017	Corn	716	1240	471.0554755
6053	2017	2/22/2017	Corn	224	360	471.0554755
6053	2017	2/22/2017	Corn	233	270	471.0554755
6053	2017	2/22/2017	Corn	428	650	471.0554755
6053	2017	2/22/2017	Corn	547	620	471.0554755
6053	2017	2/22/2017	Corn	262	570	471.0554755
6053	2017	2/22/2017	Corn	820	1380	471.0554755
6053	2017	2/22/2017	Corn	18	60	471.0554755
6053	2017	2/22/2017	Corn	523	730	471.0554755
6053	2017	2/22/2017	Corn	289	400	471.0554755
6053	2017	2/22/2017	Corn	67	120	471.0554755
6063	2017	2/22/2017	Barley	3164	5120	419.1191678
6063	2017	2/22/2017	Barley	1130	1700	419.1191678
6063	2017	2/22/2017	Barley	313	460	419.1191678
6063	2017	2/22/2017	Barley	1045	1260	419.1191678
6063	2017	2/22/2017	Barley	190	250	419.1191678
6063	2017	2/22/2017	Barley	753	1470	419.1191678
6063	2017	2/22/2017	Barley	430	630	419.1191678
6063	2017	2/22/2017	Barley	122	20	419.1191678
6063	2017	2/22/2017	Barley	82	0	419.1191678
6063	2017	2/22/2017	Barley	97	0	419.1191678
6063	2017	2/22/2017	Barley	542	1060	419.1191678
6101	2017	2/22/2017	Barley	263	350	498.3844029
6101	2017	2/22/2017	Barley	52	0	498.3844029
6101	2017	2/22/2017	Barley	92	60	498.3844029
6101	2017	2/22/2017	Barley	1201	2300	498.3844029
6101	2017	2/22/2017	Barley	340	520	498.3844029
6101	2017	2/22/2017	Barley	835	1300	498.3844029
6101	2017	2/22/2017	Barley	558	730	498.3844029
6101	2017	2/22/2017	Barley	1261	1470	498.3844029
6101	2017	2/22/2017	Barley	39	70	498.3844029
6101	2017	2/22/2017	Barley	37	90	498.3844029
6101	2017	2/22/2017	Barley	127	320	498.3844029
6101	2017	2/22/2017	Barley	102	140	498.3844029
6101	2017	2/22/2017	Barley	72	160	498.3844029
6101	2017	2/22/2017	Barley	610	920	498.3844029
6101	2017	2/22/2017	Barley	977	1450	498.3844029
6101	2017	2/22/2017	Barley	293	360	498.3844029
6101	2017	2/22/2017	Barley	504	760	498.3844029
6101	2017	2/22/2017	Barley	76	150	498.3844029
6101	2017	2/22/2017	Barley	161	340	498.3844029
6101	2017	2/22/2017	Barley	553	1570	498.3844029
6101	2017	2/22/2017	Barley	519	880	498.3844029
6101	2017	2/22/2017	Barley	112	0	498.3844029
6119	2017	2/22/2017	Barley	611	1180	444.7471292
6119	2017	2/22/2017	Barley	459	760	444.7471292
6119	2017	2/22/2017	Barley	40	0	444.7471292
6119	2017	2/22/2017	Barley	1	80	444.7471292
6119	2017	2/22/2017	Barley	130	340	444.7471292
6119	2017	2/22/2017	Barley	192	130	444.7471292
6119	2017	2/22/2017	Barley	1	0	444.7471292
6119	2017	2/22/2017	Barley	758	1060	444.7471292
6119	2017	2/22/2017	Barley	3	0	444.7471292
6119	2017	2/22/2017	Barley	223	340	444.7471292
6119	2017	2/22/2017	Barley	390	660	444.7471292
6119	2017	2/22/2017	Barley	56	120	444.7471292
6119	2017	2/22/2017	Barley	175	220	444.7471292
6119	2017	2/22/2017	Barley	44	80	444.7471292
6119	2017	2/22/2017	Barley	98	10	444.7471292
6119	2017	2/22/2017	Barley	599	1310	444.7471292
6119	2017	2/22/2017	Barley	1011	1880	444.7471292
6119	2017	2/22/2017	Barley	686	1150	444.7471292
6119	2017	2/22/2017	Barley	815	1200	444.7471292
6139	2017	2/22/2017	Barley	25	0	436.5824737
6139	2017	2/22/2017	Barley	502	690	436.5824737
6139	2017	2/22/2017	Barley	98	210	436.5824737
6139	2017	2/22/2017	Barley	900	1090	436.5824737
6139	2017	2/22/2017	Barley	227	260	436.5824737
6139	2017	2/22/2017	Barley	70	60	436.5824737
6139	2017	2/22/2017	Barley	78	70	436.5824737
6139	2017	2/22/2017	Barley	259	260	436.5824737
6139	2017	2/22/2017	Barley	82	140	436.5824737
6139	2017	2/22/2017	Barley	396	820	436.5824737
6139	2017	2/22/2017	Barley	128	140	436.5824737
6139	2017	2/22/2017	Barley	251	430	436.5824737
6139	2017	2/22/2017	Barley	88	170	436.5824737
6139	2017	2/22/2017	Barley	88	0	436.5824737
6139	2017	2/22/2017	Barley	21	0	436.5824737
6139	2017	2/22/2017	Barley	23	0	436.5824737
6139	2017	2/22/2017	Barley	370	0	436.5824737
6139	2017	2/22/2017	Barley	2208	4920	436.5824737
6139	2017	2/22/2017	Barley	1765	2460	436.5824737
6023	2017	2/22/2017	Corn	1	10	463.1176072
6023	2017	2/22/2017	Corn	188	170	463.1176072
6023	2017	2/22/2017	Corn	111	10	463.1176072
6023	2017	2/22/2017	Corn	262	450	463.1176072
6023	2017	2/22/2017	Corn	613	1230	463.1176072
6023	2017	2/22/2017	Corn	355	550	463.1176072
6023	2017	2/22/2017	Corn	991	1470	463.1176072
6023	2017	2/22/2017	Corn	543	510	463.1176072
6023	2017	2/22/2017	Corn	354	290	463.1176072
6023	2017	2/22/2017	Corn	329	570	463.1176072
6023	2017	2/22/2017	Corn	829	1260	463.1176072
6023	2017	2/22/2017	Corn	807	1210	463.1176072
6023	2017	2/22/2017	Corn	126	150	463.1176072
6023	2017	2/22/2017	Corn	487	830	463.1176072
6023	2017	2/22/2017	Corn	254	450	463.1176072
6023	2017	2/22/2017	Corn	628	990	463.1176072
6023	2017	2/22/2017	Corn	173	250	463.1176072
6023	2017	2/22/2017	Corn	403	320	463.1176072
6023	2017	2/22/2017	Corn	227	220	463.1176072
6034	2017	2/22/2017	Corn	358	250	420.7067463
6034	2017	2/22/2017	Corn	336	140	420.7067463
6034	2017	2/22/2017	Corn	389	40	420.7067463
6034	2017	2/22/2017	Corn	641	1300	420.7067463
6034	2017	2/22/2017	Corn	2093	2750	420.7067463
6034	2017	2/22/2017	Corn	8	0	420.7067463
6034	2017	2/22/2017	Corn	1131	1540	420.7067463
6034	2017	2/22/2017	Corn	1502	2150	420.7067463
6034	2017	2/22/2017	Corn	673	120	420.7067463
6034	2017	2/22/2017	Corn	741	1120	420.7067463
6034	2017	2/22/2017	Corn	248	260	420.7067463
6034	2017	2/22/2017	Corn	20	40	420.7067463
6034	2017	2/22/2017	Corn	86	130	420.7067463
6034	2017	2/22/2017	Corn	23	0	420.7067463
6034	2017	2/22/2017	Corn	222	380	420.7067463
6034	2017	2/22/2017	Corn	631	1240	420.7067463
6034	2017	2/22/2017	Corn	513	700	420.7067463
6034	2017	2/22/2017	Corn	37	30	420.7067463
6095	2017	2/22/2017	Corn	1251	1530	451.5510082
6095	2017	2/22/2017	Corn	329	530	451.5510082
6095	2017	2/22/2017	Corn	1394	1710	451.5510082
6095	2017	2/22/2017	Corn	307	440	451.5510082
6095	2017	2/22/2017	Corn	406	730	451.5510082
6095	2017	2/22/2017	Corn	456	760	451.5510082
6095	2017	2/22/2017	Corn	339	530	451.5510082
6095	2017	2/22/2017	Corn	388	820	451.5510082
6095	2017	2/22/2017	Corn	726	960	451.5510082
6095	2017	2/22/2017	Corn	383	850	451.5510082
6095	2017	2/22/2017	Corn	1435	1790	451.5510082
6095	2017	2/22/2017	Corn	114	220	451.5510082
6095	2017	2/22/2017	Corn	71	70	451.5510082
6095	2017	2/22/2017	Corn	18	80	451.5510082
6114	2017	2/22/2017	Corn	20	10	490.4465382
6114	2017	2/22/2017	Corn	245	640	490.4465382
6114	2017	2/22/2017	Corn	1770	3230	490.4465382
6114	2017	2/22/2017	Corn	200	440	490.4465382
6114	2017	2/22/2017	Corn	244	510	490.4465382
6114	2017	2/22/2017	Corn	510	820	490.4465382
6114	2017	2/22/2017	Corn	380	420	490.4465382
6114	2017	2/22/2017	Corn	357	410	490.4465382
6114	2017	2/22/2017	Corn	262	400	490.4465382
6114	2017	2/22/2017	Corn	354	460	490.4465382
6114	2017	2/22/2017	Corn	153	90	490.4465382
6114	2017	2/22/2017	Corn	459	340	490.4465382
6114	2017	2/22/2017	Corn	204	290	490.4465382
6114	2017	2/22/2017	Corn	592	650	490.4465382
6114	2017	2/22/2017	Corn	13	0	490.4465382
6114	2017	2/22/2017	Corn	54	70	490.4465382
6114	2017	2/22/2017	Corn	556	280	490.4465382
6114	2017	2/22/2017	Corn	477	650	490.4465382
6114	2017	2/22/2017	Corn	8	0	490.4465382
6114	2017	2/22/2017	Corn	10	20	490.4465382
6114	2017	2/22/2017	Corn	376	30	490.4465382
6088	2017	2/22/2017	Corn	1271	1700	465.1587664
6088	2017	2/22/2017	Corn	229	200	465.1587664
6088	2017	2/22/2017	Corn	300	580	465.1587664
6088	2017	2/22/2017	Corn	85	40	465.1587664
6088	2017	2/22/2017	Corn	213	60	465.1587664
6088	2017	2/22/2017	Corn	591	650	465.1587664
6088	2017	2/22/2017	Corn	116	210	465.1587664
6088	2017	2/22/2017	Corn	241	350	465.1587664
6088	2017	2/22/2017	Corn	69	10	465.1587664
6088	2017	2/22/2017	Corn	342	410	465.1587664
6088	2017	2/22/2017	Corn	100	70	465.1587664
6088	2017	2/22/2017	Corn	81	110	465.1587664
6088	2017	2/22/2017	Corn	20	10	465.1587664
6088	2017	2/22/2017	Corn	1004	900	465.1587664
6088	2017	2/22/2017	Corn	51	160	465.1587664
6088	2017	2/22/2017	Corn	280	370	465.1587664
6088	2017	2/22/2017	Corn	345	450	465.1587664
6088	2017	2/22/2017	Corn	54	40	465.1587664
6088	2017	2/22/2017	Corn	1352	1390	465.1587664
6088	2017	2/22/2017	Corn	334	240	465.1587664
6088	2017	2/22/2017	Corn	208	200	465.1587664
6088	2017	2/22/2017	Corn	97	0	465.1587664
6088	2017	2/22/2017	Corn	839	1240	465.1587664
6100	2017	2/22/2017	Corn	380	250	437.7164437
6100	2017	2/22/2017	Corn	92	150	437.7164437
6100	2017	2/22/2017	Corn	248	380	437.7164437
6100	2017	2/22/2017	Corn	563	1190	437.7164437
6100	2017	2/22/2017	Corn	164	300	437.7164437
6100	2017	2/22/2017	Corn	63	0	437.7164437
6100	2017	2/22/2017	Corn	560	610	437.7164437
6100	2017	2/22/2017	Corn	31	0	437.7164437
6100	2017	2/22/2017	Corn	20	0	437.7164437
6100	2017	2/22/2017	Corn	649	560	437.7164437
6100	2017	2/22/2017	Corn	218	770	437.7164437
6100	2017	2/22/2017	Corn	1851	3310	437.7164437
6100	2017	2/22/2017	Corn	360	840	437.7164437
6100	2017	2/22/2017	Corn	1329	1970	437.7164437
6100	2017	2/22/2017	Corn	498	470	437.7164437
6100	2017	2/22/2017	Corn	703	1110	437.7164437
6100	2017	2/22/2017	Corn	42	50	437.7164437
6162	2017	2/22/2017	Corn	1322	1640	417.0780062
6162	2017	2/22/2017	Corn	272	230	417.0780062
6162	2017	2/22/2017	Corn	574	590	417.0780062
6162	2017	2/22/2017	Corn	494	680	417.0780062
6162	2017	2/22/2017	Corn	108	110	417.0780062
6162	2017	2/22/2017	Corn	327	450	417.0780062
6162	2017	2/22/2017	Corn	705	570	417.0780062
6162	2017	2/22/2017	Corn	167	230	417.0780062
6162	2017	2/22/2017	Corn	315	270	417.0780062
6162	2017	2/22/2017	Corn	631	850	417.0780062
6162	2017	2/22/2017	Corn	527	580	417.0780062
6162	2017	2/22/2017	Corn	343	420	417.0780062
6162	2017	2/22/2017	Corn	175	200	417.0780062
6162	2017	2/22/2017	Corn	1	0	417.0780062
6162	2017	2/22/2017	Corn	69	0	417.0780062
6162	2017	2/22/2017	Corn	230	0	417.0780062
6162	2017	2/22/2017	Corn	483	0	417.0780062
6162	2017	2/22/2017	Corn	10	0	417.0780062
6162	2017	2/22/2017	Corn	28	0	417.0780062
6162	2017	2/22/2017	Corn	1	0	417.0780062
6162	2017	2/22/2017	Corn	1752	2480	417.0780062
6162	2017	2/22/2017	Corn	590	570	417.0780062
6168	2017	2/22/2017	Corn	210	240	485.1168242
6168	2017	2/22/2017	Corn	480	630	485.1168242
6168	2017	2/22/2017	Corn	936	1010	485.1168242
6168	2017	2/22/2017	Corn	818	970	485.1168242
6168	2017	2/22/2017	Corn	298	470	485.1168242
6168	2017	2/22/2017	Corn	687	640	485.1168242
6168	2017	2/22/2017	Corn	1072	1120	485.1168242
6168	2017	2/22/2017	Corn	168	320	485.1168242
6168	2017	2/22/2017	Corn	103	130	485.1168242
6168	2017	2/22/2017	Corn	3	0	485.1168242
6168	2017	2/22/2017	Corn	2474	3360	485.1168242
6168	2017	2/22/2017	Corn	1148	1290	485.1168242
6168	2017	2/22/2017	Corn	7	0	485.1168242
6168	2017	2/22/2017	Corn	441	500	485.1168242
6031	2017	2/22/2017	Barley	77	0	461.5300321
6031	2017	2/22/2017	Barley	22	0	461.5300321
6031	2017	2/22/2017	Barley	795	1410	461.5300321
6031	2017	2/22/2017	Barley	736	1240	461.5300321
6031	2017	2/22/2017	Barley	771	1010	461.5300321
6031	2017	2/22/2017	Barley	745	470	461.5300321
6031	2017	2/22/2017	Barley	1901	1820	461.5300321
6031	2017	2/22/2017	Barley	177	0	461.5300321
6031	2017	2/22/2017	Barley	1903	1470	461.5300321
6031	2017	2/22/2017	Barley	534	490	461.5300321
6031	2017	2/22/2017	Barley	71	0	461.5300321
6031	2017	2/22/2017	Barley	103	0	461.5300321
6031	2017	2/22/2017	Barley	44	130	461.5300321
6031	2017	2/22/2017	Barley	823	370	461.5300321
6031	2017	2/22/2017	Barley	471	0	461.5300321
6071	2017	2/22/2017	Barley	330	230	412.7688795
6071	2017	2/22/2017	Barley	35	40	412.7688795
6071	2017	2/22/2017	Barley	996	1840	412.7688795
6071	2017	2/22/2017	Barley	1569	2670	412.7688795
6071	2017	2/22/2017	Barley	1143	1460	412.7688795
6071	2017	2/22/2017	Barley	578	680	412.7688795
6071	2017	2/22/2017	Barley	425	340	412.7688795
6071	2017	2/22/2017	Barley	37	0	412.7688795
6071	2017	2/22/2017	Barley	179	220	412.7688795
6071	2017	2/22/2017	Barley	449	500	412.7688795
6071	2017	2/22/2017	Barley	1	0	412.7688795
6071	2017	2/22/2017	Barley	116	210	412.7688795
6071	2017	2/22/2017	Barley	485	500	412.7688795
6071	2017	2/22/2017	Barley	391	760	412.7688795
6071	2017	2/22/2017	Barley	128	170	412.7688795
6071	2017	2/22/2017	Barley	102	280	412.7688795
6071	2017	2/22/2017	Barley	19	10	412.7688795
6071	2017	2/22/2017	Barley	775	1380	412.7688795
6071	2017	2/22/2017	Barley	258	300	412.7688795
6071	2017	2/22/2017	Barley	519	320	412.7688795
6071	2017	2/22/2017	Barley	64	80	412.7688795
6071	2017	2/22/2017	Barley	260	70	412.7688795
6089	2017	2/22/2017	Barley	81	160	465.3855653
6089	2017	2/22/2017	Barley	222	390	465.3855653
6089	2017	2/22/2017	Barley	1053	1960	465.3855653
6089	2017	2/22/2017	Barley	49	50	465.3855653
6089	2017	2/22/2017	Barley	1	110	465.3855653
6089	2017	2/22/2017	Barley	400	440	465.3855653
6089	2017	2/22/2017	Barley	418	480	465.3855653
6089	2017	2/22/2017	Barley	302	170	465.3855653
6089	2017	2/22/2017	Barley	457	690	465.3855653
6089	2017	2/22/2017	Barley	255	500	465.3855653
6089	2017	2/22/2017	Barley	3	100	465.3855653
6089	2017	2/22/2017	Barley	174	0	465.3855653
6089	2017	2/22/2017	Barley	75	220	465.3855653
6089	2017	2/22/2017	Barley	1	30	465.3855653
6089	2017	2/22/2017	Barley	1	0	465.3855653
6151	2017	2/22/2017	Barley	2	0	479.9005166
6151	2017	2/22/2017	Barley	23	10	479.9005166
6151	2017	2/22/2017	Barley	422	840	479.9005166
6151	2017	2/22/2017	Barley	2780	5280	479.9005166
6151	2017	2/22/2017	Barley	466	510	479.9005166
6151	2017	2/22/2017	Barley	1478	2040	479.9005166
6151	2017	2/22/2017	Barley	31	0	479.9005166
6151	2017	2/22/2017	Barley	335	710	479.9005166
6151	2017	2/22/2017	Barley	289	670	479.9005166
6151	2017	2/22/2017	Barley	189	370	479.9005166
6151	2017	2/22/2017	Barley	146	180	479.9005166
6151	2017	2/22/2017	Barley	106	0	479.9005166
6121	2017	2/22/2017	Corn	4	0	478.9933346
6121	2017	2/22/2017	Corn	1	0	478.9933346
6121	2017	2/22/2017	Corn	10	0	478.9933346
6121	2017	2/22/2017	Corn	1156	2760	478.9933346
6121	2017	2/22/2017	Corn	1440	2630	478.9933346
6121	2017	2/22/2017	Corn	886	1320	478.9933346
6121	2017	2/22/2017	Corn	310	440	478.9933346
6121	2017	2/22/2017	Corn	570	770	478.9933346
6121	2017	2/22/2017	Corn	174	270	478.9933346
6121	2017	2/22/2017	Corn	476	980	478.9933346
6121	2017	2/22/2017	Corn	166	320	478.9933346
6121	2017	2/22/2017	Corn	205	260	478.9933346
6121	2017	2/22/2017	Corn	747	1280	478.9933346
6121	2017	2/22/2017	Corn	39	190	478.9933346
6121	2017	2/22/2017	Corn	331	510	478.9933346
6121	2017	2/22/2017	Corn	902	740	478.9933346
6122	2017	2/22/2017	Corn	20	10	483.5292509
6122	2017	2/22/2017	Corn	12	0	483.5292509
6122	2017	2/22/2017	Corn	1301	2200	483.5292509
6122	2017	2/22/2017	Corn	916	1360	483.5292509
6122	2017	2/22/2017	Corn	225	430	483.5292509
6122	2017	2/22/2017	Corn	1320	1690	483.5292509
6122	2017	2/22/2017	Corn	915	1080	483.5292509
6122	2017	2/22/2017	Corn	1	40	483.5292509
6122	2017	2/22/2017	Corn	96	100	483.5292509
6122	2017	2/22/2017	Corn	769	800	483.5292509
6122	2017	2/22/2017	Corn	627	600	483.5292509
6122	2017	2/22/2017	Corn	269	320	483.5292509
6122	2017	2/22/2017	Corn	607	660	483.5292509
6122	2017	2/22/2017	Corn	21	20	483.5292509
6122	2017	2/22/2017	Corn	213	280	483.5292509
6122	2017	2/22/2017	Corn	130	130	483.5292509
6122	2017	2/22/2017	Corn	666	480	483.5292509
6122	2017	2/22/2017	Corn	52	0	483.5292509
6150	2017	2/22/2017	Corn	1	50	463.5711996
6150	2017	2/22/2017	Corn	2244	3710	463.5711996
6150	2017	2/22/2017	Corn	378	660	463.5711996
6150	2017	2/22/2017	Corn	1071	1340	463.5711996
6150	2017	2/22/2017	Corn	410	470	463.5711996
6150	2017	2/22/2017	Corn	165	190	463.5711996
6150	2017	2/22/2017	Corn	368	520	463.5711996
6150	2017	2/22/2017	Corn	295	540	463.5711996
6150	2017	2/22/2017	Corn	279	280	463.5711996
6150	2017	2/22/2017	Corn	135	240	463.5711996
6150	2017	2/22/2017	Corn	350	620	463.5711996
6150	2017	2/22/2017	Corn	36	90	463.5711996
6150	2017	2/22/2017	Corn	774	750	463.5711996
6150	2017	2/22/2017	Corn	65	10	463.5711996
6150	2017	2/22/2017	Corn	420	330	463.5711996
6150	2017	2/22/2017	Corn	857	750	463.5711996
6150	2017	2/22/2017	Corn	1207	1850	463.5711996
6150	2017	2/22/2017	Corn	69	0	463.5711996
6150	2017	2/22/2017	Corn	407	630	463.5711996
6177	2017	2/22/2017	Corn	961	710	473.0966393
6177	2017	2/22/2017	Corn	39	0	473.0966393
6177	2017	2/22/2017	Corn	16	0	473.0966393
6177	2017	2/22/2017	Corn	712	390	473.0966393
6177	2017	2/22/2017	Corn	38	10	473.0966393
6177	2017	2/22/2017	Corn	13	0	473.0966393
6177	2017	2/22/2017	Corn	147	60	473.0966393
6177	2017	2/22/2017	Corn	52	190	473.0966393
6177	2017	2/22/2017	Corn	964	1860	473.0966393
6177	2017	2/22/2017	Corn	198	410	473.0966393
6177	2017	2/22/2017	Corn	1113	1750	473.0966393
6177	2017	2/22/2017	Corn	1198	1100	473.0966393
6177	2017	2/22/2017	Corn	677	750	473.0966393
6177	2017	2/22/2017	Corn	177	270	473.0966393
6177	2017	2/22/2017	Corn	276	300	473.0966393
6177	2017	2/22/2017	Corn	24	80	473.0966393
6177	2017	2/22/2017	Corn	819	930	473.0966393
6177	2017	2/22/2017	Corn	365	370	473.0966393
6177	2017	2/22/2017	Corn	562	390	473.0966393
6177	2017	2/22/2017	Corn	486	560	473.0966393
6177	2017	2/22/2017	Corn	702	500	473.0966393
6177	2017	2/22/2017	Corn	1	0	473.0966393
6177	2017	2/22/2017	Corn	584	570	473.0966393
6177	2017	2/22/2017	Corn	286	210	473.0966393
6177	2017	2/22/2017	Corn	663	230	473.0966393
6177	2017	2/22/2017	Corn	138	70	473.0966393
6032	2017	2/22/2017	Barley	198	320	459.4888682
6032	2017	2/22/2017	Barley	1567	2550	459.4888682
6032	2017	2/22/2017	Barley	640	970	459.4888682
6032	2017	2/22/2017	Barley	424	430	459.4888682
6032	2017	2/22/2017	Barley	241	130	459.4888682
6032	2017	2/22/2017	Barley	1194	1980	459.4888682
6032	2017	2/22/2017	Barley	325	450	459.4888682
6032	2017	2/22/2017	Barley	346	520	459.4888682
6032	2017	2/22/2017	Barley	775	1350	459.4888682
6032	2017	2/22/2017	Barley	612	820	459.4888682
6032	2017	2/22/2017	Barley	259	530	459.4888682
6032	2017	2/22/2017	Barley	209	450	459.4888682
6032	2017	2/22/2017	Barley	31	120	459.4888682
6032	2017	2/22/2017	Barley	282	360	459.4888682
6032	2017	2/22/2017	Barley	745	1350	459.4888682
6032	2017	2/22/2017	Barley	49	20	459.4888682
6032	2017	2/22/2017	Barley	749	1180	459.4888682
6032	2017	2/22/2017	Barley	34	0	459.4888682
6032	2017	2/22/2017	Barley	251	520	459.4888682
6032	2017	2/22/2017	Barley	57	130	459.4888682
6032	2017	2/22/2017	Barley	394	850	459.4888682
6032	2017	2/22/2017	Barley	89	270	459.4888682
6072	2017	2/22/2017	Barley	1	0	460.6228482
6072	2017	2/22/2017	Barley	29	10	460.6228482
6072	2017	2/22/2017	Barley	1	30	460.6228482
6072	2017	2/22/2017	Barley	1516	2650	460.6228482
6072	2017	2/22/2017	Barley	140	270	460.6228482
6072	2017	2/22/2017	Barley	361	640	460.6228482
6072	2017	2/22/2017	Barley	686	940	460.6228482
6072	2017	2/22/2017	Barley	242	620	460.6228482
6072	2017	2/22/2017	Barley	397	280	460.6228482
6072	2017	2/22/2017	Barley	246	450	460.6228482
6072	2017	2/22/2017	Barley	441	620	460.6228482
6072	2017	2/22/2017	Barley	173	550	460.6228482
6072	2017	2/22/2017	Barley	1	0	460.6228482
6072	2017	2/22/2017	Barley	2	0	460.6228482
6092	2017	2/22/2017	Barley	810	1520	434.994896
6092	2017	2/22/2017	Barley	277	470	434.994896
6092	2017	2/22/2017	Barley	476	750	434.994896
6092	2017	2/22/2017	Barley	437	520	434.994896
6092	2017	2/22/2017	Barley	333	410	434.994896
6092	2017	2/22/2017	Barley	307	440	434.994896
6092	2017	2/22/2017	Barley	343	410	434.994896
6092	2017	2/22/2017	Barley	664	840	434.994896
6092	2017	2/22/2017	Barley	268	640	434.994896
6092	2017	2/22/2017	Barley	235	480	434.994896
6092	2017	2/22/2017	Barley	118	210	434.994896
6092	2017	2/22/2017	Barley	9	0	434.994896
6092	2017	2/22/2017	Barley	560	830	434.994896
6092	2017	2/22/2017	Barley	107	210	434.994896
6092	2017	2/22/2017	Barley	15	100	434.994896
6092	2017	2/22/2017	Barley	296	430	434.994896
6092	2017	2/22/2017	Barley	7	20	434.994896
6092	2017	2/22/2017	Barley	52	60	434.994896
6092	2017	2/22/2017	Barley	178	100	434.994896
6092	2017	2/22/2017	Barley	52	10	434.994896
6191	2017	2/22/2017	Barley	912	350	500.0853678
6191	2017	2/22/2017	Barley	492	510	500.0853678
6191	2017	2/22/2017	Barley	41	0	500.0853678
6191	2017	2/22/2017	Barley	189	0	500.0853678
6191	2017	2/22/2017	Barley	25	0	500.0853678
6191	2017	2/22/2017	Barley	1696	3070	500.0853678
6191	2017	2/22/2017	Barley	1380	2180	500.0853678
6191	2017	2/22/2017	Barley	4	20	500.0853678
6191	2017	2/22/2017	Barley	2033	2630	500.0853678
6191	2017	2/22/2017	Barley	340	410	500.0853678
6191	2017	2/22/2017	Barley	508	690	500.0853678
6191	2017	2/22/2017	Barley	516	410	500.0853678
6191	2017	2/22/2017	Barley	1167	1930	500.0853678
6191	2017	2/22/2017	Barley	1040	1480	500.0853678
6191	2017	2/22/2017	Barley	89	150	500.0853678
6191	2017	2/22/2017	Barley	185	310	500.0853678
6191	2017	2/22/2017	Barley	564	120	500.0853678
6191	2017	2/22/2017	Barley	115	80	500.0853678
6113	2017	2/22/2017	Barley	150	60	465.3855727
6113	2017	2/22/2017	Barley	20	0	465.3855727
6113	2017	2/22/2017	Barley	1485	2400	465.3855727
6113	2017	2/22/2017	Barley	1057	840	465.3855727
6113	2017	2/22/2017	Barley	1359	1120	465.3855727
6113	2017	2/22/2017	Barley	722	1030	465.3855727
6113	2017	2/22/2017	Barley	335	480	465.3855727
6113	2017	2/22/2017	Barley	198	340	465.3855727
6113	2017	2/22/2017	Barley	215	200	465.3855727
6113	2017	2/22/2017	Barley	278	390	465.3855727
6113	2017	2/22/2017	Barley	272	680	465.3855727
6113	2017	2/22/2017	Barley	558	700	465.3855727
6113	2017	2/22/2017	Barley	634	890	465.3855727
6113	2017	2/22/2017	Barley	225	300	465.3855727
6113	2017	2/22/2017	Barley	167	260	465.3855727
6113	2017	2/22/2017	Barley	265	390	465.3855727
6113	2017	2/22/2017	Barley	380	460	465.3855727
6113	2017	2/22/2017	Barley	486	470	465.3855727
6113	2017	2/22/2017	Barley	285	450	465.3855727
6113	2017	2/22/2017	Barley	173	0	465.3855727
6113	2017	2/22/2017	Barley	110	140	465.3855727
6113	2017	2/22/2017	Barley	2	10	465.3855727
6126	2017	2/22/2017	Barley	1	0	430.6857638
6126	2017	2/22/2017	Barley	1182	2230	430.6857638
6126	2017	2/22/2017	Barley	158	330	430.6857638
6126	2017	2/22/2017	Barley	991	1310	430.6857638
6126	2017	2/22/2017	Barley	15	0	430.6857638
6126	2017	2/22/2017	Barley	1431	1760	430.6857638
6126	2017	2/22/2017	Barley	7	0	430.6857638
6126	2017	2/22/2017	Barley	888	1240	430.6857638
6126	2017	2/22/2017	Barley	790	1040	430.6857638
6126	2017	2/22/2017	Barley	546	790	430.6857638
6126	2017	2/22/2017	Barley	598	910	430.6857638
6126	2017	2/22/2017	Barley	107	140	430.6857638
6126	2017	2/22/2017	Barley	129	170	430.6857638
6126	2017	2/22/2017	Barley	18	0	430.6857638
6126	2017	2/22/2017	Barley	9	0	430.6857638
6126	2017	2/22/2017	Barley	5	0	430.6857638
6140	2017	2/22/2017	Barley	606	640	482.6220689
6140	2017	2/22/2017	Barley	418	330	482.6220689
6140	2017	2/22/2017	Barley	37	50	482.6220689
6140	2017	2/22/2017	Barley	4	0	482.6220689
6140	2017	2/22/2017	Barley	1034	2060	482.6220689
6140	2017	2/22/2017	Barley	1550	1940	482.6220689
6140	2017	2/22/2017	Barley	596	620	482.6220689
6140	2017	2/22/2017	Barley	1869	1800	482.6220689
6140	2017	2/22/2017	Barley	313	360	482.6220689
6140	2017	2/22/2017	Barley	601	590	482.6220689
6140	2017	2/22/2017	Barley	467	450	482.6220689
6140	2017	2/22/2017	Barley	504	590	482.6220689
6140	2017	2/22/2017	Barley	73	110	482.6220689
6140	2017	2/22/2017	Barley	275	210	482.6220689
6140	2017	2/22/2017	Barley	552	330	482.6220689
6140	2017	2/22/2017	Barley	38	0	482.6220689
6140	2017	2/22/2017	Barley	332	240	482.6220689
6140	2017	2/22/2017	Barley	9	0	482.6220689
6178	2017	2/22/2017	Barley	474	530	437.9432408
6178	2017	2/22/2017	Barley	2120	3330	437.9432408
6178	2017	2/22/2017	Barley	493	480	437.9432408
6178	2017	2/22/2017	Barley	128	200	437.9432408
6178	2017	2/22/2017	Barley	181	240	437.9432408
6178	2017	2/22/2017	Barley	1193	2170	437.9432408
6178	2017	2/22/2017	Barley	1825	2140	437.9432408
6178	2017	2/22/2017	Barley	658	840	437.9432408
6006	2017	2/22/2017	Barley	29	0	473.5502262
6006	2017	2/22/2017	Barley	660	1050	473.5502262
6006	2017	2/22/2017	Barley	798	1340	473.5502262
6006	2017	2/22/2017	Barley	905	1080	473.5502262
6006	2017	2/22/2017	Barley	1052	1640	473.5502262
6006	2017	2/22/2017	Barley	1138	1570	473.5502262
6006	2017	2/22/2017	Barley	560	620	473.5502262
6006	2017	2/22/2017	Barley	224	270	473.5502262
6006	2017	2/22/2017	Barley	331	380	473.5502262
6006	2017	2/22/2017	Barley	932	1610	473.5502262
6006	2017	2/22/2017	Barley	7	0	473.5502262
6006	2017	2/22/2017	Barley	406	520	473.5502262
6006	2017	2/22/2017	Barley	91	30	473.5502262
6006	2017	2/22/2017	Barley	358	410	473.5502262
6006	2017	2/22/2017	Barley	158	150	473.5502262
6006	2017	2/22/2017	Barley	509	620	473.5502262
6084	2017	2/22/2017	Barley	442	400	451.3242074
6084	2017	2/22/2017	Barley	237	320	451.3242074
6084	2017	2/22/2017	Barley	336	260	451.3242074
6084	2017	2/22/2017	Barley	50	100	451.3242074
6084	2017	2/22/2017	Barley	476	550	451.3242074
6084	2017	2/22/2017	Barley	1065	1360	451.3242074
6084	2017	2/22/2017	Barley	134	180	451.3242074
6084	2017	2/22/2017	Barley	410	410	451.3242074
6084	2017	2/22/2017	Barley	1	70	451.3242074
6084	2017	2/22/2017	Barley	14	40	451.3242074
6084	2017	2/22/2017	Barley	2182	3450	451.3242074
6084	2017	2/22/2017	Barley	474	680	451.3242074
6084	2017	2/22/2017	Barley	1145	1150	451.3242074
6084	2017	2/22/2017	Barley	287	360	451.3242074
6084	2017	2/22/2017	Barley	198	160	451.3242074
6116	2017	2/22/2017	Barley	727	630	469.921489
6116	2017	2/22/2017	Barley	341	580	469.921489
6116	2017	2/22/2017	Barley	269	350	469.921489
6116	2017	2/22/2017	Barley	428	650	469.921489
6116	2017	2/22/2017	Barley	905	1570	469.921489
6116	2017	2/22/2017	Barley	200	290	469.921489
6116	2017	2/22/2017	Barley	64	190	469.921489
6116	2017	2/22/2017	Barley	310	390	469.921489
6116	2017	2/22/2017	Barley	156	20	469.921489
6116	2017	2/22/2017	Barley	183	20	469.921489
6116	2017	2/22/2017	Barley	399	710	469.921489
6116	2017	2/22/2017	Barley	601	1370	469.921489
6116	2017	2/22/2017	Barley	64	20	469.921489
6116	2017	2/22/2017	Barley	470	840	469.921489
6116	2017	2/22/2017	Barley	1112	1810	469.921489
6144	2017	2/22/2017	Barley	276	350	453.3653731
6144	2017	2/22/2017	Barley	440	210	453.3653731
6144	2017	2/22/2017	Barley	452	570	453.3653731
6144	2017	2/22/2017	Barley	763	480	453.3653731
6144	2017	2/22/2017	Barley	380	120	453.3653731
6144	2017	2/22/2017	Barley	122	0	453.3653731
6144	2017	2/22/2017	Barley	1572	2950	453.3653731
6144	2017	2/22/2017	Barley	1222	1840	453.3653731
6144	2017	2/22/2017	Barley	1062	1280	453.3653731
6144	2017	2/22/2017	Barley	577	640	453.3653731
6144	2017	2/22/2017	Barley	1014	1050	453.3653731
6144	2017	2/22/2017	Barley	378	600	453.3653731
6054	2017	2/23/2017	Corn	140	100	407.7793627
6054	2017	2/23/2017	Corn	1	0	407.7793627
6054	2017	2/23/2017	Corn	1	10	407.7793627
6054	2017	2/23/2017	Corn	1	0	407.7793627
6054	2017	2/23/2017	Corn	359	670	407.7793627
6054	2017	2/23/2017	Corn	757	1930	407.7793627
6054	2017	2/23/2017	Corn	1838	3660	407.7793627
6054	2017	2/23/2017	Corn	24	30	407.7793627
6054	2017	2/23/2017	Corn	50	30	407.7793627
6054	2017	2/23/2017	Corn	863	1110	407.7793627
6054	2017	2/23/2017	Corn	306	520	407.7793627
6054	2017	2/23/2017	Corn	88	130	407.7793627
6054	2017	2/23/2017	Corn	291	180	407.7793627
6054	2017	2/23/2017	Corn	512	560	407.7793627
6054	2017	2/23/2017	Corn	195	0	407.7793627
6054	2017	2/23/2017	Corn	940	430	407.7793627
6054	2017	2/23/2017	Corn	20	100	407.7793627
6054	2017	2/23/2017	Corn	55	70	407.7793627
6054	2017	2/23/2017	Corn	87	20	407.7793627
6054	2017	2/23/2017	Corn	318	140	407.7793627
6129	2017	2/23/2017	Corn	1056	910	461.0764471
6129	2017	2/23/2017	Corn	108	30	461.0764471
6129	2017	2/23/2017	Corn	274	380	461.0764471
6129	2017	2/23/2017	Corn	195	0	461.0764471
6129	2017	2/23/2017	Corn	11	30	461.0764471
6129	2017	2/23/2017	Corn	1	0	461.0764471
6129	2017	2/23/2017	Corn	269	820	461.0764471
6129	2017	2/23/2017	Corn	1265	2910	461.0764471
6129	2017	2/23/2017	Corn	876	1440	461.0764471
6129	2017	2/23/2017	Corn	373	470	461.0764471
6129	2017	2/23/2017	Corn	230	220	461.0764471
6129	2017	2/23/2017	Corn	378	710	461.0764471
6129	2017	2/23/2017	Corn	258	390	461.0764471
6129	2017	2/23/2017	Corn	746	1010	461.0764471
6129	2017	2/23/2017	Corn	72	650	461.0764471
6129	2017	2/23/2017	Corn	568	440	461.0764471
6129	2017	2/23/2017	Corn	424	370	461.0764471
6129	2017	2/23/2017	Corn	194	80	461.0764471
6129	2017	2/23/2017	Corn	1192	1740	461.0764471
6129	2017	2/23/2017	Corn	219	140	461.0764471
6129	2017	2/23/2017	Corn	271	460	461.0764471
6129	2017	2/23/2017	Corn	548	870	461.0764471
6129	2017	2/23/2017	Corn	442	240	461.0764471
6129	2017	2/23/2017	Corn	978	1010	461.0764471
6152	2017	2/23/2017	Corn	62	10	530.1358512
6152	2017	2/23/2017	Corn	227	410	530.1358512
6152	2017	2/23/2017	Corn	1047	1720	530.1358512
6152	2017	2/23/2017	Corn	660	1180	530.1358512
6152	2017	2/23/2017	Corn	251	390	530.1358512
6152	2017	2/23/2017	Corn	984	1140	530.1358512
6152	2017	2/23/2017	Corn	1729	1790	530.1358512
6152	2017	2/23/2017	Corn	11	50	530.1358512
6152	2017	2/23/2017	Corn	291	300	530.1358512
6152	2017	2/23/2017	Corn	285	430	530.1358512
6152	2017	2/23/2017	Corn	496	710	530.1358512
6152	2017	2/23/2017	Corn	440	680	530.1358512
6152	2017	2/23/2017	Corn	303	440	530.1358512
6152	2017	2/23/2017	Corn	763	1230	530.1358512
6152	2017	2/23/2017	Corn	222	320	530.1358512
6152	2017	2/23/2017	Corn	651	1330	530.1358512
6152	2017	2/23/2017	Corn	3	20	530.1358512
6152	2017	2/23/2017	Corn	636	1130	530.1358512
6152	2017	2/23/2017	Corn	186	10	530.1358512
6152	2017	2/23/2017	Corn	331	710	530.1358512
6152	2017	2/23/2017	Corn	74	80	530.1358512
6152	2017	2/23/2017	Corn	701	1060	530.1358512
6152	2017	2/23/2017	Corn	753	1210	530.1358512
6152	2017	2/23/2017	Corn	9	0	530.1358512
6201	2017	2/23/2017	Corn	837	1450	430.9125656
6201	2017	2/23/2017	Corn	1030	1720	430.9125656
6201	2017	2/23/2017	Corn	350	400	430.9125656
6201	2017	2/23/2017	Corn	508	720	430.9125656
6201	2017	2/23/2017	Corn	1016	1620	430.9125656
6201	2017	2/23/2017	Corn	420	460	430.9125656
6201	2017	2/23/2017	Corn	1200	1290	430.9125656
6201	2017	2/23/2017	Corn	719	1100	430.9125656
6201	2017	2/23/2017	Corn	641	600	430.9125656
6201	2017	2/23/2017	Corn	369	430	430.9125656
6201	2017	2/23/2017	Corn	214	440	430.9125656
6201	2017	2/23/2017	Corn	428	460	430.9125656
6008	2017	2/23/2017	Corn	61	0	408.0061618
6008	2017	2/23/2017	Corn	736	1160	408.0061618
6008	2017	2/23/2017	Corn	1	0	408.0061618
6008	2017	2/23/2017	Corn	24	0	408.0061618
6008	2017	2/23/2017	Corn	2156	3380	408.0061618
6008	2017	2/23/2017	Corn	16	130	408.0061618
6008	2017	2/23/2017	Corn	227	180	408.0061618
6008	2017	2/23/2017	Corn	322	350	408.0061618
6008	2017	2/23/2017	Corn	836	1140	408.0061618
6008	2017	2/23/2017	Corn	811	1170	408.0061618
6008	2017	2/23/2017	Corn	111	110	408.0061618
6008	2017	2/23/2017	Corn	271	150	408.0061618
6008	2017	2/23/2017	Corn	315	250	408.0061618
6008	2017	2/23/2017	Corn	399	480	408.0061618
6008	2017	2/23/2017	Corn	428	340	408.0061618
6008	2017	2/23/2017	Corn	736	490	408.0061618
6008	2017	2/23/2017	Corn	1067	1400	408.0061618
6008	2017	2/23/2017	Corn	19	50	408.0061618
6154	2017	2/23/2017	Corn	112	0	444.5203311
6154	2017	2/23/2017	Corn	526	1270	444.5203311
6154	2017	2/23/2017	Corn	227	650	444.5203311
6154	2017	2/23/2017	Corn	564	1610	444.5203311
6154	2017	2/23/2017	Corn	345	720	444.5203311
6154	2017	2/23/2017	Corn	1553	2740	444.5203311
6154	2017	2/23/2017	Corn	824	1140	444.5203311
6154	2017	2/23/2017	Corn	32	80	444.5203311
6154	2017	2/23/2017	Corn	989	1520	444.5203311
6154	2017	2/23/2017	Corn	171	0	444.5203311
6154	2017	2/23/2017	Corn	296	320	444.5203311
6154	2017	2/23/2017	Corn	416	550	444.5203311
6154	2017	2/23/2017	Corn	240	140	444.5203311
6154	2017	2/23/2017	Corn	681	840	444.5203311
6154	2017	2/23/2017	Corn	450	480	444.5203311
6154	2017	2/23/2017	Corn	218	30	444.5203311
6159	2017	2/23/2017	Corn	357	720	470.375086
6159	2017	2/23/2017	Corn	238	430	470.375086
6159	2017	2/23/2017	Corn	133	350	470.375086
6159	2017	2/23/2017	Corn	155	520	470.375086
6159	2017	2/23/2017	Corn	243	510	470.375086
6159	2017	2/23/2017	Corn	194	620	470.375086
6159	2017	2/23/2017	Corn	67	270	470.375086
6159	2017	2/23/2017	Corn	230	670	470.375086
6159	2017	2/23/2017	Corn	116	260	470.375086
6159	2017	2/23/2017	Corn	1	150	470.375086
6159	2017	2/23/2017	Corn	109	310	470.375086
6159	2017	2/23/2017	Corn	6	150	470.375086
6159	2017	2/23/2017	Corn	145	570	470.375086
6159	2017	2/23/2017	Corn	301	700	470.375086
6159	2017	2/23/2017	Corn	161	250	470.375086
6159	2017	2/23/2017	Corn	521	1530	470.375086
6159	2017	2/23/2017	Corn	249	620	470.375086
6159	2017	2/23/2017	Corn	113	50	470.375086
6159	2017	2/23/2017	Corn	72	160	470.375086
6159	2017	2/23/2017	Corn	438	1060	470.375086
6159	2017	2/23/2017	Corn	37	60	470.375086
6171	2017	2/23/2017	Corn	225	490	486.2508088
6171	2017	2/23/2017	Corn	1617	3380	486.2508088
6171	2017	2/23/2017	Corn	1208	2080	486.2508088
6171	2017	2/23/2017	Corn	1030	1300	486.2508088
6171	2017	2/23/2017	Corn	440	840	486.2508088
6171	2017	2/23/2017	Corn	434	660	486.2508088
6171	2017	2/23/2017	Corn	870	1380	486.2508088
6171	2017	2/23/2017	Corn	11	140	486.2508088
6171	2017	2/23/2017	Corn	825	1000	486.2508088
6171	2017	2/23/2017	Corn	278	390	486.2508088
6010	2017	2/23/2017	Barley	287	570	410.2741218
6010	2017	2/23/2017	Barley	852	1670	410.2741218
6010	2017	2/23/2017	Barley	525	840	410.2741218
6010	2017	2/23/2017	Barley	384	490	410.2741218
6010	2017	2/23/2017	Barley	520	940	410.2741218
6010	2017	2/23/2017	Barley	1250	1450	410.2741218
6010	2017	2/23/2017	Barley	16	0	410.2741218
6010	2017	2/23/2017	Barley	1092	1150	410.2741218
6010	2017	2/23/2017	Barley	438	560	410.2741218
6010	2017	2/23/2017	Barley	768	1040	410.2741218
6010	2017	2/23/2017	Barley	770	850	410.2741218
6010	2017	2/23/2017	Barley	187	10	410.2741218
6055	2017	2/23/2017	Barley	128	40	531.2698312
6055	2017	2/23/2017	Barley	61	50	531.2698312
6055	2017	2/23/2017	Barley	30	0	531.2698312
6055	2017	2/23/2017	Barley	1	30	531.2698312
6055	2017	2/23/2017	Barley	866	1540	531.2698312
6055	2017	2/23/2017	Barley	1500	2480	531.2698312
6055	2017	2/23/2017	Barley	533	630	531.2698312
6055	2017	2/23/2017	Barley	800	1420	531.2698312
6055	2017	2/23/2017	Barley	252	440	531.2698312
6055	2017	2/23/2017	Barley	128	220	531.2698312
6055	2017	2/23/2017	Barley	252	240	531.2698312
6055	2017	2/23/2017	Barley	596	750	531.2698312
6055	2017	2/23/2017	Barley	226	540	531.2698312
6055	2017	2/23/2017	Barley	4	60	531.2698312
6055	2017	2/23/2017	Barley	520	670	531.2698312
6055	2017	2/23/2017	Barley	490	760	531.2698312
6055	2017	2/23/2017	Barley	372	370	531.2698312
6055	2017	2/23/2017	Barley	226	270	531.2698312
6055	2017	2/23/2017	Barley	834	1420	531.2698312
6055	2017	2/23/2017	Barley	240	290	531.2698312
6055	2017	2/23/2017	Barley	105	150	531.2698312
6055	2017	2/23/2017	Barley	163	80	531.2698312
6055	2017	2/23/2017	Barley	6	20	531.2698312
6083	2017	2/23/2017	Barley	53	10	459.488871
6083	2017	2/23/2017	Barley	315	320	459.488871
6083	2017	2/23/2017	Barley	419	1340	459.488871
6083	2017	2/23/2017	Barley	448	1290	459.488871
6083	2017	2/23/2017	Barley	255	700	459.488871
6083	2017	2/23/2017	Barley	340	760	459.488871
6083	2017	2/23/2017	Barley	233	530	459.488871
6083	2017	2/23/2017	Barley	321	600	459.488871
6083	2017	2/23/2017	Barley	180	340	459.488871
6083	2017	2/23/2017	Barley	1	100	459.488871
6083	2017	2/23/2017	Barley	5	380	459.488871
6083	2017	2/23/2017	Barley	1	150	459.488871
6083	2017	2/23/2017	Barley	131	20	459.488871
6083	2017	2/23/2017	Barley	527	750	459.488871
6083	2017	2/23/2017	Barley	452	550	459.488871
6083	2017	2/23/2017	Barley	63	190	459.488871
6083	2017	2/23/2017	Barley	740	1140	459.488871
6083	2017	2/23/2017	Barley	727	1410	459.488871
6083	2017	2/23/2017	Barley	636	800	459.488871
6083	2017	2/23/2017	Barley	250	400	459.488871
6083	2017	2/23/2017	Barley	240	160	459.488871
6102	2017	2/23/2017	Barley	178	0	449.963434
6102	2017	2/23/2017	Barley	548	1300	449.963434
6102	2017	2/23/2017	Barley	105	230	449.963434
6102	2017	2/23/2017	Barley	826	1530	449.963434
6102	2017	2/23/2017	Barley	1	230	449.963434
6102	2017	2/23/2017	Barley	286	450	449.963434
6102	2017	2/23/2017	Barley	109	170	449.963434
6102	2017	2/23/2017	Barley	1463	2240	449.963434
6102	2017	2/23/2017	Barley	962	1060	449.963434
6102	2017	2/23/2017	Barley	562	460	449.963434
6102	2017	2/23/2017	Barley	263	260	449.963434
6102	2017	2/23/2017	Barley	1745	2240	449.963434
6102	2017	2/23/2017	Barley	17	10	449.963434
6102	2017	2/23/2017	Barley	568	440	449.963434
6102	2017	2/23/2017	Barley	381	340	449.963434
6024	2017	2/23/2017	Corn	512	1160	465.8391605
6024	2017	2/23/2017	Corn	197	470	465.8391605
6024	2017	2/23/2017	Corn	969	1420	465.8391605
6024	2017	2/23/2017	Corn	364	520	465.8391605
6024	2017	2/23/2017	Corn	13	20	465.8391605
6024	2017	2/23/2017	Corn	167	240	465.8391605
6024	2017	2/23/2017	Corn	380	410	465.8391605
6024	2017	2/23/2017	Corn	1283	1310	465.8391605
6024	2017	2/23/2017	Corn	113	150	465.8391605
6024	2017	2/23/2017	Corn	1	0	465.8391605
6024	2017	2/23/2017	Corn	1971	2370	465.8391605
6024	2017	2/23/2017	Corn	450	370	465.8391605
6024	2017	2/23/2017	Corn	53	40	465.8391605
6024	2017	2/23/2017	Corn	135	110	465.8391605
6024	2017	2/23/2017	Corn	327	60	465.8391605
6024	2017	2/23/2017	Corn	319	290	465.8391605
6024	2017	2/23/2017	Corn	211	170	465.8391605
6024	2017	2/23/2017	Corn	235	250	465.8391605
6024	2017	2/23/2017	Corn	901	890	465.8391605
6024	2017	2/23/2017	Corn	1017	930	465.8391605
6024	2017	2/23/2017	Corn	16	0	465.8391605
6024	2017	2/23/2017	Corn	700	730	465.8391605
6024	2017	2/23/2017	Corn	33	0	465.8391605
6037	2017	2/23/2017	Corn	51	0	435.9020779
6037	2017	2/23/2017	Corn	452	840	435.9020779
6037	2017	2/23/2017	Corn	2144	3580	435.9020779
6037	2017	2/23/2017	Corn	218	310	435.9020779
6037	2017	2/23/2017	Corn	866	1210	435.9020779
6037	2017	2/23/2017	Corn	552	660	435.9020779
6037	2017	2/23/2017	Corn	403	560	435.9020779
6037	2017	2/23/2017	Corn	700	990	435.9020779
6037	2017	2/23/2017	Corn	203	520	435.9020779
6037	2017	2/23/2017	Corn	144	420	435.9020779
6037	2017	2/23/2017	Corn	932	1270	435.9020779
6037	2017	2/23/2017	Corn	400	630	435.9020779
6037	2017	2/23/2017	Corn	357	450	435.9020779
6037	2017	2/23/2017	Corn	95	60	435.9020779
6037	2017	2/23/2017	Corn	1135	1400	435.9020779
6037	2017	2/23/2017	Corn	34	70	435.9020779
6037	2017	2/23/2017	Corn	126	150	435.9020779
6037	2017	2/23/2017	Corn	207	350	435.9020779
6037	2017	2/23/2017	Corn	315	320	435.9020779
6048	2017	2/23/2017	Corn	896	1110	469.9214881
6048	2017	2/23/2017	Corn	78	160	469.9214881
6048	2017	2/23/2017	Corn	491	450	469.9214881
6048	2017	2/23/2017	Corn	836	1080	469.9214881
6048	2017	2/23/2017	Corn	839	1010	469.9214881
6048	2017	2/23/2017	Corn	833	1470	469.9214881
6048	2017	2/23/2017	Corn	1179	1980	469.9214881
6048	2017	2/23/2017	Corn	1593	2000	469.9214881
6048	2017	2/23/2017	Corn	1	0	469.9214881
6048	2017	2/23/2017	Corn	394	390	469.9214881
6048	2017	2/23/2017	Corn	286	280	469.9214881
6048	2017	2/23/2017	Corn	437	610	469.9214881
6048	2017	2/23/2017	Corn	396	710	469.9214881
6048	2017	2/23/2017	Corn	121	150	469.9214881
6048	2017	2/23/2017	Corn	490	570	469.9214881
6048	2017	2/23/2017	Corn	196	260	469.9214881
6048	2017	2/23/2017	Corn	25	0	469.9214881
6048	2017	2/23/2017	Corn	1	0	469.9214881
6053	2017	2/23/2017	Corn	272	160	471.0554755
6053	2017	2/23/2017	Corn	11	120	471.0554755
6053	2017	2/23/2017	Corn	329	690	471.0554755
6053	2017	2/23/2017	Corn	491	1160	471.0554755
6053	2017	2/23/2017	Corn	248	620	471.0554755
6053	2017	2/23/2017	Corn	1804	3060	471.0554755
6053	2017	2/23/2017	Corn	362	530	471.0554755
6053	2017	2/23/2017	Corn	607	730	471.0554755
6053	2017	2/23/2017	Corn	145	30	471.0554755
6053	2017	2/23/2017	Corn	104	180	471.0554755
6053	2017	2/23/2017	Corn	230	380	471.0554755
6053	2017	2/23/2017	Corn	164	450	471.0554755
6053	2017	2/23/2017	Corn	158	270	471.0554755
6053	2017	2/23/2017	Corn	110	140	471.0554755
6053	2017	2/23/2017	Corn	363	580	471.0554755
6053	2017	2/23/2017	Corn	397	680	471.0554755
6053	2017	2/23/2017	Corn	88	80	471.0554755
6053	2017	2/23/2017	Corn	337	580	471.0554755
6053	2017	2/23/2017	Corn	271	330	471.0554755
6053	2017	2/23/2017	Corn	141	380	471.0554755
6053	2017	2/23/2017	Corn	147	230	471.0554755
6063	2017	2/23/2017	Barley	10	20	419.1191678
6063	2017	2/23/2017	Barley	149	0	419.1191678
6063	2017	2/23/2017	Barley	265	550	419.1191678
6063	2017	2/23/2017	Barley	472	810	419.1191678
6063	2017	2/23/2017	Barley	2307	3550	419.1191678
6063	2017	2/23/2017	Barley	748	970	419.1191678
6063	2017	2/23/2017	Barley	1125	1330	419.1191678
6063	2017	2/23/2017	Barley	12	120	419.1191678
6063	2017	2/23/2017	Barley	239	230	419.1191678
6063	2017	2/23/2017	Barley	637	670	419.1191678
6063	2017	2/23/2017	Barley	859	1030	419.1191678
6063	2017	2/23/2017	Barley	251	330	419.1191678
6063	2017	2/23/2017	Barley	277	270	419.1191678
6063	2017	2/23/2017	Barley	357	280	419.1191678
6063	2017	2/23/2017	Barley	16	40	419.1191678
6063	2017	2/23/2017	Barley	2	0	419.1191678
6101	2017	2/23/2017	Barley	54	0	498.3844029
6101	2017	2/23/2017	Barley	244	550	498.3844029
6101	2017	2/23/2017	Barley	552	1000	498.3844029
6101	2017	2/23/2017	Barley	1045	1700	498.3844029
6101	2017	2/23/2017	Barley	324	630	498.3844029
6101	2017	2/23/2017	Barley	1092	1420	498.3844029
6101	2017	2/23/2017	Barley	305	480	498.3844029
6101	2017	2/23/2017	Barley	384	650	498.3844029
6101	2017	2/23/2017	Barley	247	440	498.3844029
6101	2017	2/23/2017	Barley	1376	2050	498.3844029
6101	2017	2/23/2017	Barley	395	760	498.3844029
6101	2017	2/23/2017	Barley	146	150	498.3844029
6101	2017	2/23/2017	Barley	514	680	498.3844029
6101	2017	2/23/2017	Barley	44	40	498.3844029
6101	2017	2/23/2017	Barley	368	600	498.3844029
6101	2017	2/23/2017	Barley	312	590	498.3844029
6101	2017	2/23/2017	Barley	129	320	498.3844029
6101	2017	2/23/2017	Barley	456	660	498.3844029
6101	2017	2/23/2017	Barley	333	520	498.3844029
6101	2017	2/23/2017	Barley	287	400	498.3844029
6119	2017	2/23/2017	Barley	55	170	444.7471292
6119	2017	2/23/2017	Barley	45	280	444.7471292
6119	2017	2/23/2017	Barley	327	1050	444.7471292
6119	2017	2/23/2017	Barley	641	1610	444.7471292
6119	2017	2/23/2017	Barley	193	550	444.7471292
6119	2017	2/23/2017	Barley	659	1220	444.7471292
6119	2017	2/23/2017	Barley	570	1110	444.7471292
6119	2017	2/23/2017	Barley	914	1140	444.7471292
6119	2017	2/23/2017	Barley	253	370	444.7471292
6119	2017	2/23/2017	Barley	214	380	444.7471292
6119	2017	2/23/2017	Barley	252	300	444.7471292
6119	2017	2/23/2017	Barley	526	610	444.7471292
6119	2017	2/23/2017	Barley	66	30	444.7471292
6119	2017	2/23/2017	Barley	597	690	444.7471292
6119	2017	2/23/2017	Barley	522	810	444.7471292
6119	2017	2/23/2017	Barley	202	430	444.7471292
6119	2017	2/23/2017	Barley	182	160	444.7471292
6119	2017	2/23/2017	Barley	169	150	444.7471292
6119	2017	2/23/2017	Barley	592	790	444.7471292
6119	2017	2/23/2017	Barley	134	30	444.7471292
6139	2017	2/23/2017	Barley	13	0	436.5824737
6139	2017	2/23/2017	Barley	267	600	436.5824737
6139	2017	2/23/2017	Barley	1268	2870	436.5824737
6139	2017	2/23/2017	Barley	1366	2550	436.5824737
6139	2017	2/23/2017	Barley	585	1120	436.5824737
6139	2017	2/23/2017	Barley	1146	1660	436.5824737
6139	2017	2/23/2017	Barley	404	240	436.5824737
6139	2017	2/23/2017	Barley	104	40	436.5824737
6139	2017	2/23/2017	Barley	16	20	436.5824737
6139	2017	2/23/2017	Barley	29	0	436.5824737
6139	2017	2/23/2017	Barley	39	0	436.5824737
6139	2017	2/23/2017	Barley	73	70	436.5824737
6023	2017	2/23/2017	Corn	156	0	463.1176072
6023	2017	2/23/2017	Corn	33	0	463.1176072
6023	2017	2/23/2017	Corn	1	0	463.1176072
6023	2017	2/23/2017	Corn	263	680	463.1176072
6023	2017	2/23/2017	Corn	95	170	463.1176072
6023	2017	2/23/2017	Corn	439	990	463.1176072
6023	2017	2/23/2017	Corn	2438	4010	463.1176072
6023	2017	2/23/2017	Corn	202	300	463.1176072
6023	2017	2/23/2017	Corn	381	590	463.1176072
6023	2017	2/23/2017	Corn	1102	1510	463.1176072
6023	2017	2/23/2017	Corn	1176	1310	463.1176072
6023	2017	2/23/2017	Corn	52	160	463.1176072
6023	2017	2/23/2017	Corn	345	340	463.1176072
6023	2017	2/23/2017	Corn	536	560	463.1176072
6023	2017	2/23/2017	Corn	128	180	463.1176072
6023	2017	2/23/2017	Corn	636	520	463.1176072
6023	2017	2/23/2017	Corn	75	0	463.1176072
6023	2017	2/23/2017	Corn	131	70	463.1176072
6034	2017	2/23/2017	Corn	53	10	420.7067463
6034	2017	2/23/2017	Corn	98	60	420.7067463
6034	2017	2/23/2017	Corn	561	270	420.7067463
6034	2017	2/23/2017	Corn	701	1300	420.7067463
6034	2017	2/23/2017	Corn	206	390	420.7067463
6034	2017	2/23/2017	Corn	565	920	420.7067463
6034	2017	2/23/2017	Corn	1001	1200	420.7067463
6034	2017	2/23/2017	Corn	271	210	420.7067463
6034	2017	2/23/2017	Corn	154	280	420.7067463
6034	2017	2/23/2017	Corn	114	40	420.7067463
6034	2017	2/23/2017	Corn	41	0	420.7067463
6034	2017	2/23/2017	Corn	428	440	420.7067463
6034	2017	2/23/2017	Corn	650	900	420.7067463
6034	2017	2/23/2017	Corn	173	190	420.7067463
6034	2017	2/23/2017	Corn	56	240	420.7067463
6034	2017	2/23/2017	Corn	701	930	420.7067463
6034	2017	2/23/2017	Corn	651	1290	420.7067463
6034	2017	2/23/2017	Corn	411	260	420.7067463
6034	2017	2/23/2017	Corn	455	350	420.7067463
6034	2017	2/23/2017	Corn	207	250	420.7067463
6034	2017	2/23/2017	Corn	129	0	420.7067463
6034	2017	2/23/2017	Corn	525	340	420.7067463
6034	2017	2/23/2017	Corn	1	0	420.7067463
6034	2017	2/23/2017	Corn	110	20	420.7067463
6034	2017	2/23/2017	Corn	3	10	420.7067463
6095	2017	2/23/2017	Corn	113	50	451.5510082
6095	2017	2/23/2017	Corn	64	0	451.5510082
6095	2017	2/23/2017	Corn	1	0	451.5510082
6095	2017	2/23/2017	Corn	389	920	451.5510082
6095	2017	2/23/2017	Corn	1858	3050	451.5510082
6095	2017	2/23/2017	Corn	656	770	451.5510082
6095	2017	2/23/2017	Corn	361	480	451.5510082
6095	2017	2/23/2017	Corn	782	1020	451.5510082
6095	2017	2/23/2017	Corn	416	340	451.5510082
6095	2017	2/23/2017	Corn	251	530	451.5510082
6095	2017	2/23/2017	Corn	127	170	451.5510082
6095	2017	2/23/2017	Corn	304	420	451.5510082
6095	2017	2/23/2017	Corn	258	410	451.5510082
6095	2017	2/23/2017	Corn	272	370	451.5510082
6095	2017	2/23/2017	Corn	1	0	451.5510082
6095	2017	2/23/2017	Corn	401	550	451.5510082
6095	2017	2/23/2017	Corn	798	1000	451.5510082
6095	2017	2/23/2017	Corn	892	780	451.5510082
6095	2017	2/23/2017	Corn	228	410	451.5510082
6095	2017	2/23/2017	Corn	1096	1600	451.5510082
6095	2017	2/23/2017	Corn	35	0	451.5510082
6114	2017	2/23/2017	Corn	98	0	490.4465382
6114	2017	2/23/2017	Corn	70	0	490.4465382
6114	2017	2/23/2017	Corn	47	0	490.4465382
6114	2017	2/23/2017	Corn	10	10	490.4465382
6114	2017	2/23/2017	Corn	2299	4270	490.4465382
6114	2017	2/23/2017	Corn	458	730	490.4465382
6114	2017	2/23/2017	Corn	72	100	490.4465382
6114	2017	2/23/2017	Corn	1561	1880	490.4465382
6114	2017	2/23/2017	Corn	81	80	490.4465382
6114	2017	2/23/2017	Corn	109	50	490.4465382
6114	2017	2/23/2017	Corn	188	350	490.4465382
6114	2017	2/23/2017	Corn	128	190	490.4465382
6114	2017	2/23/2017	Corn	540	850	490.4465382
6114	2017	2/23/2017	Corn	461	650	490.4465382
6114	2017	2/23/2017	Corn	168	380	490.4465382
6114	2017	2/23/2017	Corn	861	980	490.4465382
6114	2017	2/23/2017	Corn	58	70	490.4465382
6114	2017	2/23/2017	Corn	377	500	490.4465382
6114	2017	2/23/2017	Corn	765	1120	490.4465382
6114	2017	2/23/2017	Corn	56	70	490.4465382
6114	2017	2/23/2017	Corn	720	530	490.4465382
6088	2017	2/23/2017	Corn	59	120	465.1587664
6088	2017	2/23/2017	Corn	73	150	465.1587664
6088	2017	2/23/2017	Corn	167	170	465.1587664
6088	2017	2/23/2017	Corn	319	460	465.1587664
6088	2017	2/23/2017	Corn	690	560	465.1587664
6088	2017	2/23/2017	Corn	69	150	465.1587664
6088	2017	2/23/2017	Corn	575	580	465.1587664
6088	2017	2/23/2017	Corn	592	340	465.1587664
6088	2017	2/23/2017	Corn	323	180	465.1587664
6088	2017	2/23/2017	Corn	500	410	465.1587664
6088	2017	2/23/2017	Corn	36	120	465.1587664
6088	2017	2/23/2017	Corn	333	220	465.1587664
6088	2017	2/23/2017	Corn	33	10	465.1587664
6088	2017	2/23/2017	Corn	677	370	465.1587664
6088	2017	2/23/2017	Corn	71	40	465.1587664
6100	2017	2/23/2017	Corn	186	430	437.7164437
6100	2017	2/23/2017	Corn	3	30	437.7164437
6100	2017	2/23/2017	Corn	162	760	437.7164437
6100	2017	2/23/2017	Corn	341	920	437.7164437
6100	2017	2/23/2017	Corn	2058	3640	437.7164437
6100	2017	2/23/2017	Corn	808	1390	437.7164437
6100	2017	2/23/2017	Corn	177	270	437.7164437
6100	2017	2/23/2017	Corn	761	1190	437.7164437
6100	2017	2/23/2017	Corn	354	370	437.7164437
6100	2017	2/23/2017	Corn	600	900	437.7164437
6100	2017	2/23/2017	Corn	1	200	437.7164437
6100	2017	2/23/2017	Corn	659	930	437.7164437
6162	2017	2/23/2017	Corn	370	330	417.0780062
6162	2017	2/23/2017	Corn	221	110	417.0780062
6162	2017	2/23/2017	Corn	130	0	417.0780062
6162	2017	2/23/2017	Corn	320	430	417.0780062
6162	2017	2/23/2017	Corn	3062	5070	417.0780062
6162	2017	2/23/2017	Corn	224	170	417.0780062
6162	2017	2/23/2017	Corn	1250	1860	417.0780062
6162	2017	2/23/2017	Corn	486	470	417.0780062
6162	2017	2/23/2017	Corn	1	20	417.0780062
6162	2017	2/23/2017	Corn	1880	2000	417.0780062
6162	2017	2/23/2017	Corn	10	0	417.0780062
6162	2017	2/23/2017	Corn	138	130	417.0780062
6162	2017	2/23/2017	Corn	782	580	417.0780062
6168	2017	2/23/2017	Corn	1	110	485.1168242
6168	2017	2/23/2017	Corn	318	1260	485.1168242
6168	2017	2/23/2017	Corn	1836	3070	485.1168242
6168	2017	2/23/2017	Corn	48	60	485.1168242
6168	2017	2/23/2017	Corn	258	470	485.1168242
6168	2017	2/23/2017	Corn	836	910	485.1168242
6168	2017	2/23/2017	Corn	757	970	485.1168242
6168	2017	2/23/2017	Corn	636	720	485.1168242
6168	2017	2/23/2017	Corn	278	430	485.1168242
6168	2017	2/23/2017	Corn	128	150	485.1168242
6168	2017	2/23/2017	Corn	153	110	485.1168242
6168	2017	2/23/2017	Corn	1070	1200	485.1168242
6168	2017	2/23/2017	Corn	279	140	485.1168242
6168	2017	2/23/2017	Corn	264	140	485.1168242
6168	2017	2/23/2017	Corn	16	110	485.1168242
6168	2017	2/23/2017	Corn	313	440	485.1168242
6168	2017	2/23/2017	Corn	386	770	485.1168242
6168	2017	2/23/2017	Corn	27	90	485.1168242
6031	2017	2/23/2017	Barley	1	180	461.5300321
6031	2017	2/23/2017	Barley	1709	3540	461.5300321
6031	2017	2/23/2017	Barley	674	1190	461.5300321
6031	2017	2/23/2017	Barley	754	1020	461.5300321
6031	2017	2/23/2017	Barley	348	290	461.5300321
6031	2017	2/23/2017	Barley	327	290	461.5300321
6031	2017	2/23/2017	Barley	864	860	461.5300321
6031	2017	2/23/2017	Barley	280	230	461.5300321
6031	2017	2/23/2017	Barley	288	510	461.5300321
6031	2017	2/23/2017	Barley	101	110	461.5300321
6031	2017	2/23/2017	Barley	115	330	461.5300321
6031	2017	2/23/2017	Barley	1203	1930	461.5300321
6031	2017	2/23/2017	Barley	50	30	461.5300321
6031	2017	2/23/2017	Barley	334	420	461.5300321
6031	2017	2/23/2017	Barley	677	1170	461.5300321
6031	2017	2/23/2017	Barley	1410	1440	461.5300321
6071	2017	2/23/2017	Barley	256	0	412.7688795
6071	2017	2/23/2017	Barley	535	1020	412.7688795
6071	2017	2/23/2017	Barley	1168	2400	412.7688795
6071	2017	2/23/2017	Barley	740	1280	412.7688795
6071	2017	2/23/2017	Barley	882	1450	412.7688795
6071	2017	2/23/2017	Barley	392	640	412.7688795
6071	2017	2/23/2017	Barley	362	420	412.7688795
6071	2017	2/23/2017	Barley	931	800	412.7688795
6071	2017	2/23/2017	Barley	104	310	412.7688795
6071	2017	2/23/2017	Barley	213	410	412.7688795
6071	2017	2/23/2017	Barley	280	390	412.7688795
6071	2017	2/23/2017	Barley	211	260	412.7688795
6071	2017	2/23/2017	Barley	612	760	412.7688795
6071	2017	2/23/2017	Barley	595	930	412.7688795
6071	2017	2/23/2017	Barley	4	10	412.7688795
6071	2017	2/23/2017	Barley	100	130	412.7688795
6071	2017	2/23/2017	Barley	341	30	412.7688795
6071	2017	2/23/2017	Barley	49	0	412.7688795
6071	2017	2/23/2017	Barley	3	0	412.7688795
6089	2017	2/23/2017	Barley	1091	2590	465.3855653
6089	2017	2/23/2017	Barley	52	70	465.3855653
6089	2017	2/23/2017	Barley	48	170	465.3855653
6089	2017	2/23/2017	Barley	234	450	465.3855653
6089	2017	2/23/2017	Barley	302	440	465.3855653
6089	2017	2/23/2017	Barley	300	500	465.3855653
6089	2017	2/23/2017	Barley	919	1690	465.3855653
6089	2017	2/23/2017	Barley	142	410	465.3855653
6089	2017	2/23/2017	Barley	1	40	465.3855653
6089	2017	2/23/2017	Barley	2	50	465.3855653
6089	2017	2/23/2017	Barley	1	530	465.3855653
6089	2017	2/23/2017	Barley	14	280	465.3855653
6089	2017	2/23/2017	Barley	210	620	465.3855653
6089	2017	2/23/2017	Barley	1	80	465.3855653
6089	2017	2/23/2017	Barley	178	10	465.3855653
6089	2017	2/23/2017	Barley	7	140	465.3855653
6089	2017	2/23/2017	Barley	85	90	465.3855653
6151	2017	2/23/2017	Barley	241	670	479.9005166
6151	2017	2/23/2017	Barley	1296	2700	479.9005166
6151	2017	2/23/2017	Barley	2185	3560	479.9005166
6151	2017	2/23/2017	Barley	1402	2190	479.9005166
6151	2017	2/23/2017	Barley	1220	1610	479.9005166
6151	2017	2/23/2017	Barley	397	620	479.9005166
6151	2017	2/23/2017	Barley	103	130	479.9005166
6151	2017	2/23/2017	Barley	223	280	479.9005166
6151	2017	2/23/2017	Barley	188	110	479.9005166
6151	2017	2/23/2017	Barley	254	460	479.9005166
6151	2017	2/23/2017	Barley	172	190	479.9005166
6151	2017	2/23/2017	Barley	1	0	479.9005166
6121	2017	2/23/2017	Corn	158	0	478.9933346
6121	2017	2/23/2017	Corn	10	0	478.9933346
6121	2017	2/23/2017	Corn	28	160	478.9933346
6121	2017	2/23/2017	Corn	326	540	478.9933346
6121	2017	2/23/2017	Corn	1199	2460	478.9933346
6121	2017	2/23/2017	Corn	836	1570	478.9933346
6121	2017	2/23/2017	Corn	483	510	478.9933346
6121	2017	2/23/2017	Corn	361	590	478.9933346
6121	2017	2/23/2017	Corn	1332	2260	478.9933346
6121	2017	2/23/2017	Corn	957	1140	478.9933346
6121	2017	2/23/2017	Corn	331	580	478.9933346
6121	2017	2/23/2017	Corn	357	100	478.9933346
6121	2017	2/23/2017	Corn	239	150	478.9933346
6121	2017	2/23/2017	Corn	6	0	478.9933346
6121	2017	2/23/2017	Corn	1	0	478.9933346
6121	2017	2/23/2017	Corn	279	250	478.9933346
6122	2017	2/23/2017	Corn	21	10	483.5292509
6122	2017	2/23/2017	Corn	845	1630	483.5292509
6122	2017	2/23/2017	Corn	1065	1940	483.5292509
6122	2017	2/23/2017	Corn	197	360	483.5292509
6122	2017	2/23/2017	Corn	289	360	483.5292509
6122	2017	2/23/2017	Corn	728	880	483.5292509
6122	2017	2/23/2017	Corn	303	420	483.5292509
6122	2017	2/23/2017	Corn	260	220	483.5292509
6122	2017	2/23/2017	Corn	398	450	483.5292509
6122	2017	2/23/2017	Corn	373	410	483.5292509
6122	2017	2/23/2017	Corn	97	150	483.5292509
6122	2017	2/23/2017	Corn	419	280	483.5292509
6122	2017	2/23/2017	Corn	686	770	483.5292509
6122	2017	2/23/2017	Corn	179	260	483.5292509
6122	2017	2/23/2017	Corn	797	660	483.5292509
6122	2017	2/23/2017	Corn	779	580	483.5292509
6122	2017	2/23/2017	Corn	1	0	483.5292509
6122	2017	2/23/2017	Corn	64	40	483.5292509
6122	2017	2/23/2017	Corn	204	160	483.5292509
6122	2017	2/23/2017	Corn	103	40	483.5292509
6122	2017	2/23/2017	Corn	12	150	483.5292509
6122	2017	2/23/2017	Corn	330	280	483.5292509
6150	2017	2/23/2017	Corn	983	950	463.5711996
6150	2017	2/23/2017	Corn	145	140	463.5711996
6150	2017	2/23/2017	Corn	119	90	463.5711996
6150	2017	2/23/2017	Corn	7	10	463.5711996
6150	2017	2/23/2017	Corn	23	20	463.5711996
6150	2017	2/23/2017	Corn	36	0	463.5711996
6150	2017	2/23/2017	Corn	430	1090	463.5711996
6150	2017	2/23/2017	Corn	1083	1630	463.5711996
6150	2017	2/23/2017	Corn	128	160	463.5711996
6150	2017	2/23/2017	Corn	558	800	463.5711996
6150	2017	2/23/2017	Corn	44	80	463.5711996
6150	2017	2/23/2017	Corn	576	850	463.5711996
6150	2017	2/23/2017	Corn	294	370	463.5711996
6150	2017	2/23/2017	Corn	83	100	463.5711996
6150	2017	2/23/2017	Corn	1611	1920	463.5711996
6150	2017	2/23/2017	Corn	230	260	463.5711996
6150	2017	2/23/2017	Corn	294	150	463.5711996
6150	2017	2/23/2017	Corn	234	490	463.5711996
6150	2017	2/23/2017	Corn	544	990	463.5711996
6150	2017	2/23/2017	Corn	310	290	463.5711996
6150	2017	2/23/2017	Corn	470	920	463.5711996
6150	2017	2/23/2017	Corn	348	530	463.5711996
6150	2017	2/23/2017	Corn	322	300	463.5711996
6150	2017	2/23/2017	Corn	614	890	463.5711996
6150	2017	2/23/2017	Corn	511	590	463.5711996
6150	2017	2/23/2017	Corn	295	30	463.5711996
6150	2017	2/23/2017	Corn	369	290	463.5711996
6177	2017	2/23/2017	Corn	741	560	473.0966393
6177	2017	2/23/2017	Corn	891	740	473.0966393
6177	2017	2/23/2017	Corn	1	0	473.0966393
6177	2017	2/23/2017	Corn	267	1010	473.0966393
6177	2017	2/23/2017	Corn	284	790	473.0966393
6177	2017	2/23/2017	Corn	297	470	473.0966393
6177	2017	2/23/2017	Corn	225	680	473.0966393
6177	2017	2/23/2017	Corn	425	830	473.0966393
6177	2017	2/23/2017	Corn	501	810	473.0966393
6177	2017	2/23/2017	Corn	231	360	473.0966393
6177	2017	2/23/2017	Corn	397	600	473.0966393
6177	2017	2/23/2017	Corn	83	30	473.0966393
6177	2017	2/23/2017	Corn	477	570	473.0966393
6177	2017	2/23/2017	Corn	94	190	473.0966393
6177	2017	2/23/2017	Corn	625	860	473.0966393
6177	2017	2/23/2017	Corn	394	270	473.0966393
6177	2017	2/23/2017	Corn	845	770	473.0966393
6177	2017	2/23/2017	Corn	967	830	473.0966393
6177	2017	2/23/2017	Corn	104	120	473.0966393
6177	2017	2/23/2017	Corn	554	350	473.0966393
6177	2017	2/23/2017	Corn	12	20	473.0966393
6177	2017	2/23/2017	Corn	908	1210	473.0966393
6177	2017	2/23/2017	Corn	272	370	473.0966393
6177	2017	2/23/2017	Corn	366	350	473.0966393
6177	2017	2/23/2017	Corn	390	600	473.0966393
6177	2017	2/23/2017	Corn	715	980	473.0966393
6177	2017	2/23/2017	Corn	163	0	473.0966393
6177	2017	2/23/2017	Corn	182	180	473.0966393
6032	2017	2/23/2017	Barley	1	10	459.4888682
6032	2017	2/23/2017	Barley	73	180	459.4888682
6032	2017	2/23/2017	Barley	1	10	459.4888682
6032	2017	2/23/2017	Barley	1614	2610	459.4888682
6032	2017	2/23/2017	Barley	128	140	459.4888682
6032	2017	2/23/2017	Barley	1544	2120	459.4888682
6032	2017	2/23/2017	Barley	337	510	459.4888682
6032	2017	2/23/2017	Barley	73	120	459.4888682
6032	2017	2/23/2017	Barley	515	620	459.4888682
6032	2017	2/23/2017	Barley	319	420	459.4888682
6032	2017	2/23/2017	Barley	372	400	459.4888682
6032	2017	2/23/2017	Barley	189	250	459.4888682
6032	2017	2/23/2017	Barley	281	180	459.4888682
6032	2017	2/23/2017	Barley	1594	890	459.4888682
6032	2017	2/23/2017	Barley	555	700	459.4888682
6032	2017	2/23/2017	Barley	170	100	459.4888682
6032	2017	2/23/2017	Barley	142	230	459.4888682
6032	2017	2/23/2017	Barley	135	370	459.4888682
6032	2017	2/23/2017	Barley	122	190	459.4888682
6032	2017	2/23/2017	Barley	4	0	459.4888682
6032	2017	2/23/2017	Barley	7	0	459.4888682
6032	2017	2/23/2017	Barley	79	60	459.4888682
6032	2017	2/23/2017	Barley	648	630	459.4888682
6032	2017	2/23/2017	Barley	19	0	459.4888682
6032	2017	2/23/2017	Barley	3	0	459.4888682
6072	2017	2/23/2017	Barley	1	340	460.6228482
6072	2017	2/23/2017	Barley	1	210	460.6228482
6072	2017	2/23/2017	Barley	172	460	460.6228482
6072	2017	2/23/2017	Barley	468	1160	460.6228482
6072	2017	2/23/2017	Barley	380	870	460.6228482
6072	2017	2/23/2017	Barley	194	470	460.6228482
6072	2017	2/23/2017	Barley	954	1800	460.6228482
6072	2017	2/23/2017	Barley	458	760	460.6228482
6072	2017	2/23/2017	Barley	314	540	460.6228482
6072	2017	2/23/2017	Barley	247	380	460.6228482
6072	2017	2/23/2017	Barley	795	1510	460.6228482
6072	2017	2/23/2017	Barley	276	520	460.6228482
6072	2017	2/23/2017	Barley	448	550	460.6228482
6072	2017	2/23/2017	Barley	26	150	460.6228482
6072	2017	2/23/2017	Barley	666	930	460.6228482
6072	2017	2/23/2017	Barley	12	0	460.6228482
6072	2017	2/23/2017	Barley	154	470	460.6228482
6072	2017	2/23/2017	Barley	332	880	460.6228482
6072	2017	2/23/2017	Barley	857	1640	460.6228482
6072	2017	2/23/2017	Barley	11	30	460.6228482
6072	2017	2/23/2017	Barley	173	190	460.6228482
6092	2017	2/23/2017	Barley	446	850	434.994896
6092	2017	2/23/2017	Barley	89	280	434.994896
6092	2017	2/23/2017	Barley	26	230	434.994896
6092	2017	2/23/2017	Barley	848	1230	434.994896
6092	2017	2/23/2017	Barley	4	20	434.994896
6092	2017	2/23/2017	Barley	116	240	434.994896
6092	2017	2/23/2017	Barley	242	340	434.994896
6092	2017	2/23/2017	Barley	580	950	434.994896
6092	2017	2/23/2017	Barley	805	1450	434.994896
6092	2017	2/23/2017	Barley	159	290	434.994896
6092	2017	2/23/2017	Barley	171	590	434.994896
6092	2017	2/23/2017	Barley	225	660	434.994896
6092	2017	2/23/2017	Barley	151	390	434.994896
6092	2017	2/23/2017	Barley	409	520	434.994896
6092	2017	2/23/2017	Barley	213	350	434.994896
6092	2017	2/23/2017	Barley	279	500	434.994896
6092	2017	2/23/2017	Barley	223	400	434.994896
6092	2017	2/23/2017	Barley	1	0	434.994896
6092	2017	2/23/2017	Barley	91	220	434.994896
6092	2017	2/23/2017	Barley	67	360	434.994896
6092	2017	2/23/2017	Barley	34	280	434.994896
6191	2017	2/23/2017	Barley	181	20	500.0853678
6191	2017	2/23/2017	Barley	515	860	500.0853678
6191	2017	2/23/2017	Barley	586	1170	500.0853678
6191	2017	2/23/2017	Barley	305	570	500.0853678
6191	2017	2/23/2017	Barley	495	830	500.0853678
6191	2017	2/23/2017	Barley	508	630	500.0853678
6191	2017	2/23/2017	Barley	138	90	500.0853678
6191	2017	2/23/2017	Barley	1430	1120	500.0853678
6191	2017	2/23/2017	Barley	122	140	500.0853678
6191	2017	2/23/2017	Barley	239	230	500.0853678
6191	2017	2/23/2017	Barley	123	250	500.0853678
6191	2017	2/23/2017	Barley	249	390	500.0853678
6191	2017	2/23/2017	Barley	177	370	500.0853678
6191	2017	2/23/2017	Barley	308	220	500.0853678
6191	2017	2/23/2017	Barley	321	430	500.0853678
6191	2017	2/23/2017	Barley	357	490	500.0853678
6191	2017	2/23/2017	Barley	565	1230	500.0853678
6191	2017	2/23/2017	Barley	323	400	500.0853678
6191	2017	2/23/2017	Barley	51	0	500.0853678
6191	2017	2/23/2017	Barley	30	50	500.0853678
6191	2017	2/23/2017	Barley	302	460	500.0853678
6191	2017	2/23/2017	Barley	358	690	500.0853678
6191	2017	2/23/2017	Barley	446	260	500.0853678
6191	2017	2/23/2017	Barley	170	60	500.0853678
6113	2017	2/23/2017	Barley	50	40	465.3855727
6113	2017	2/23/2017	Barley	658	1000	465.3855727
6113	2017	2/23/2017	Barley	2282	3240	465.3855727
[truncated: 179,900 more rows]
