# Supplementary material for: Corn versus Barley in Finishing Diets: Effect on Steer Performance and Feeding Behavior
Source: Animals (Basel). 2021 Mar 25;11(4):935. doi: 10.3390/ani11040935 (PMC8064474; doi:10.3390/ani11040935)
Supplement: Supplementary file 1 [file animals-11-00935-s001.zip › Appendix S4.csv]

Calf_ID	Year	Treat	T_per_day_min	Visits_per_day	T_per_visit_min	ER_gm	Intake_per_day_g	Intake_per_visit_g	Tot_Intake_g	G_to_F	ADG	Hot_Wt_kg	Marb_num	Fat_cm	REA_sq_cm	Calc_YG	Intake_CV	G_kgbw
6006	2017	Barley	91.27927171	15.72268908	5.805576341	251.144008	13211.76676	840.2994356	1572200.244	0.129684247	1.941807336	367.4098197	370	0.9144	87.0966	2.558	19.67253968	23.47225727
6008	2017	Corn	84.33165266	14.91596639	5.653784038	214.4430958	10665.69401	715.0521617	1269217.587	0.132945072	1.607012969	326.132914	350	0.6096	78.70952	2.3282	25.91760259	22.23769285
6010	2017	Barley	97.44929379	13.54237288	7.195880267	168.2441971	12470.11871	920.8222829	1471474.008	0.129313765	1.812209516	319.3290285	350	1.2192	81.93532	2.7112	25.26377335	25.09073608
6023	2017	Corn	95.76694678	14.55462185	6.579830639	164.1766957	11977.40282	822.9277916	1425310.935	0.15132347	2.054125447	383.739145	370	0.508	87.74176	2.2628	23.22866297	21.49281443
6024	2017	Corn	123.0719888	14.32773109	8.589775171	129.5445734	12557.40799	876.4407924	1494331.551	0.14828014	2.110284502	380.1104061	550	1.4224	92.90304	2.8764	22.42390696	22.40665401
6031	2017	Barley	144.2610644	19.07563025	7.565917438	130.8480683	12121.59837	635.729487	1442470.206	0.124995871	1.717171115	340.6478699	470	1.6256	90.3224	2.8738	16.55620702	22.72028462
6032	2017	Barley	98.12086835	17.1512605	5.720912951	196.9662117	12917.02603	753.1240069	1537126.098	0.111101743	1.626452641	330.6688377	480	0.8128	94.19336	1.7982	22.32008248	24.35634304
6034	2017	Corn	110.8621849	18.25210084	6.073941068	239.7093203	11307.37535	619.5108964	1345577.667	0.09556738	1.224699399	318.4218437	430	0.9144	83.22564	2.3396	30.26056673	23.69912433
6037	2017	Corn	116.8547619	16.49579832	7.087521237	248.924751	13010.79013	789.1355887	1548284.025	0.142966596	2.108124539	350.1733096	480	0.4064	81.93532	2.1696	30.38789783	24.29800229
6048	2017	Corn	103.5729692	16.15966387	6.409351707	402.1329308	12879.49465	797.0150094	1532659.863	0.150343035	2.194523086	391.4502153	630	1.6256	85.16112	3.5554	20.66361096	22.64129864
6053	2017	Corn	107.8679272	20.32773109	5.306442056	235.9992202	12555.30539	617.6442092	1494081.342	0.142081325	2.021725992	397.3469161	400	0.9144	97.41916	2.2968	28.76570316	22.1523188
6054	2017	Corn	81.23291317	14.03361345	5.788453094	331.0283315	12274.56981	874.6549743	1460673.807	0.133996343	1.864048645	346.0909783	370	1.6256	77.4192	3.5594	27.67103896	24.96306526
6055	2017	Barley	108.9310924	15.46218487	7.045	224.2689592	14159.83225	915.7717598	1685020.038	0.119789935	1.922367663	405.5115788	430	1.016	87.74176	2.9452	20.10977703	22.3967236
6063	2017	Barley	97.41819444	16.70833333	5.833424817	334.8398413	11126.37185	666.2498114	1335164.622	0.144723871	1.840289044	333.390392	490	0.6096	93.5482	1.653	24.83879538	22.20186381
6071	2017	Barley	123.6708333	18.20833333	6.798213468	127.8502439	11115.84615	611.0405579	1333901.538	0.103884996	1.319737801	312.5251429	320	0.2032	83.22564	1.5902	23.60693069	23.44370556
6072	2017	Barley	85.00686275	14.78991597	5.747623106	237.2103491	11387.24168	769.9328182	1355081.76	0.13941673	1.799249734	345.6373859	430	0.508	86.45144	2.0076	24.16468153	21.23319128
6083	2017	Barley	71.92507003	14.53781513	4.947447013	623.8083847	10296.51882	708.2576532	1225285.74	0.158812726	1.853248827	370.1313739	380	0.7112	96.774	1.9008	22.60462589	18.91573961
6084	2017	Barley	113.5184874	17.8487395	6.363024023	133.6881673	11644.51603	652.7072106	1385697.408	0.141573867	1.868368571	351.0804944	530	1.2192	85.16112	2.8172	21.16354565	21.77528999
6088	2017	Corn	127.2746499	17.38655462	7.320291606	164.4797415	12440.12982	715.5028753	1480375.449	0.155959306	2.198843012	377.8424442	570	1.1176	79.35468	3.2294	26.32090467	22.02594835
6089	2017	Barley	72.54691877	14.48739496	5.01049526	932.8903573	9248.807042	638.774253	1100608.038	0.176391021	1.848928899	369.6777816	500	0.9144	94.19336	2.225	33.07774107	17.02789395
6092	2017	Barley	90.1732493	18.34453782	4.915536723	375.5161017	9407.860891	512.842623	1119535.446	0.145655347	1.553013876	340.6478699	420	0.9144	95.48368	1.9178	25.3110102	18.63376837
6095	2017	Corn	98.16694678	13.31932773	7.370262881	184.1692238	11120.16638	834.8894631	1323299.799	0.127340326	1.604853004	346.0909783	340	0.508	88.38692	1.9154	29.72594118	21.25983199
6100	2017	Corn	95.58361582	13.49152542	7.084715243	396.3773619	10902.23283	808.0800716	1286463.474	0.172768279	2.116764393	372.8529281	680	1.4224	101.29012	2.3996	30.94923456	20.59947189
6101	2017	Barley	93.93559322	18.94915254	4.959463087	175.4280391	13338.66869	704.2339624	1573962.906	0.128242184	1.922367664	387.8214764	360	1.016	98.70948	2.253	21.35659047	22.76211263
6102	2017	Barley	133.0004202	18.91596639	7.037372165	134.4337236	12138.23249	642.2630796	1444449.666	0.124353542	1.710691225	343.3694241	550	1.016	76.77404	2.9686	22.59323389	22.93050721
6113	2017	Barley	82.62535014	20.17647059	4.095133972	681.0169795	9098.466303	450.944394	1082717.49	0.1552167	1.600533077	377.8424442	400	1.1176	96.774	2.3654	23.84142096	16.94384389
6114	2017	Corn	105.680112	14.14285714	7.472331155	191.0281163	13994.18236	989.4876417	1665307.701	0.128017327	2.030365847	409.5939101	460	1.524	78.70952	3.9274	21.67606096	24.02836294
6116	2017	Barley	86.19061625	16.83193277	5.120660676	502.5610035	9639.550387	572.6942067	1147106.496	0.169240935	1.848928899	366.0490426	350	0.6096	98.06432	1.7026	21.94761593	17.60136307
6119	2017	Barley	97.86834734	18.97478992	5.160094521	195.5734233	11285.45672	595.0240806	1342969.35	0.151651121	1.939647373	354.255641	400	0.8128	89.67724	2.2198	30.05906214	21.37709572
6121	2017	Corn	65.3200565	13.83050847	4.722896242	719.7655653	10862.73028	785.4179982	1281802.173	0.170034784	2.075725084	386.0071069	480	0.4064	98.70948	1.6378	31.1475712	18.93981862
6122	2017	Corn	85.84803922	14.97478992	5.732837636	368.289055	11474.02561	766.2228098	1365409.047	0.149657128	1.946127264	382.3783679	600	1.1176	88.38692	2.8194	22.38073965	21.11112476
6126	2017	Barley	95.34887955	20.49579832	4.657847564	315.2810851	10621.5178	518.8672488	1263960.618	0.142110782	1.710691224	349.7197173	380	1.016	101.29012	1.8058	21.29449321	21.01916396
6129	2017	Corn	90.63543417	16.29411765	5.562463469	554.2280047	10551.99804	647.5955477	1255687.767	0.164179002	1.963406972	391.4502153	660	1.7272	83.8708	3.7194	34.07412233	19.0442983
6139	2017	Barley	86.01166667	14.76666667	5.824717833	220.572189	10465.92345	708.753281	1255910.814	0.118642956	1.41909613	332.4832072	360	0.8128	85.16112	2.2614	31.74005803	20.52437532
6140	2017	Barley	133.2354342	20.07563025	6.64780573	150.3494784	13257.15413	661.4680679	1577601.342	0.122771057	1.844608971	392.3574001	400	1.3208	105.16108	2.271	18.6838336	23.71136193
6144	2017	Barley	120.6722689	17.74789916	6.799242424	181.9585508	12411.74491	699.3360057	1476997.644	0.130058577	1.829489226	356.5236028	420	0.7112	88.38692	2.2028	22.47078767	22.99247195
6150	2017	Corn	110.3568627	17.11764706	6.450130976	162.3263993	12920.37847	755.1694686	1537525.038	0.113875552	1.667491951	350.1733096	460	0.7112	89.67724	2.0856	24.99683605	24.1758332
6151	2017	Barley	101.8226891	16.82352941	6.052397602	215.3470711	12052.36876	716.3995415	1434231.882	0.133304126	1.820849371	376.4816671	640	1.524	81.29016	3.522	20.17474647	21.66518937
6152	2017	Corn	124.394958	16.79831933	7.405202601	163.3527247	14744.80936	877.7550345	1754632.314	0.127963014	2.13836403	444.0669302	590	1.6256	96.12884	3.4522	23.35718494	23.61022572
6154	2017	Corn	106.8344538	13.54621849	7.886662531	178.5902284	11410.55834	842.342706	1357856.442	0.12109314	1.565973658	356.5236028	460	0.9144	104.51592	1.6028	29.17781627	21.84167829
6159	2017	Corn	79.7442577	16.21008403	4.921974412	532.6981063	10255.84341	633.011082	1220445.366	0.148106926	1.721491042	368.7705968	360	0.9144	96.12884	2.1214	28.86724332	18.613965
6162	2017	Corn	125.0656863	14.1092437	8.864095692	173.9989928	11956.14323	847.3978821	1422781.044	0.122102931	1.654532169	348.3589402	410	0.6096	90.96756	1.9064	31.68239121	24.01122677
6168	2017	Corn	129.3528011	15.44537815	8.374854915	271.5430061	12991.39951	841.1189021	1545976.542	0.133791132	1.969886864	386.4606992	430	1.2192	81.93532	3.2736	20.30587014	22.96476496
6171	2017	Corn	125.8073446	17.16949153	7.327377427	184.3256576	14386.38923	837.9042098	1697593.929	0.131861718	2.131884139	410.0475025	530	1.3208	95.48368	2.8992	30.39434668	24.58972543
6177	2017	Corn	124.1637255	16.52941176	7.51168446	163.2412264	14166.43954	857.0443849	1685806.305	0.116101682	1.864048644	375.12089	400	2.3368	90.96756	3.8306	30.84377277	25.08268312
6178	2017	Barley	92.42829132	17.16806723	5.383733072	195.4997676	11281.89227	657.1439941	1342545.18	0.139873943	1.788449916	345.1837936	470	0.8128	93.5482	1.9518	20.48185264	21.6151053
6191	2017	Barley	114.1309524	17.67226891	6.458194643	178.3250492	12033.75439	680.9399772	1432016.772	0.142537716	1.9439673	388.7286611	360	0.508	87.74176	2.3046	23.50170283	20.98367598
6201	2017	Corn	91.0407563	15.59663866	5.837203664	249.7680762	12566.44137	805.7147214	1495406.523	0.121329416	1.727970933	365.1418579	370	0.4064	86.45144	2.071	29.45222106	24.260339
7025	2018	Barley	126.559944	15.13445378	8.362372756	124.6386322	11277.03014	745.1230355	1341966.587	0.130132092	1.663172023	351.0804944	370	1.1176	91.61272	2.3972	22.10048866	22.28266995
7031	2018	Barley	97.29201681	13.63865546	7.133548983	147.7893609	10463.71929	767.2104713	1245182.595	0.123490072	1.464455367	340.1942775	460	1.8288	78.70952	3.646	20.66187931	20.52953135
7034	2018	Barley	88.42048023	13.57627119	6.51286933	213.7733467	9282.844958	683.7551217	1095375.705	0.131889955	1.375896855	291.6598939	560	0.4064	82.58048	1.6474	27.2519363	20.97921991
7037	2018	Corn	93.27268908	15.13445378	6.166361111	173.6451023	10666.59424	705.1803967	1269324.714	0.162057801	1.959087046	339.7406851	590	1.3208	79.35468	3.1102	28.63162502	22.63200504
7041	2018	Barley	106.7922969	15.39495798	6.940624431	147.2121385	11027.36371	716.6883026	1312256.282	0.1249554	1.561653731	342.9158317	470	1.3208	79.99984	3.1048	22.44950774	21.50684815
7045	2018	Corn	126.6903509	15.47368421	8.187471655	139.8315169	11572.46902	747.8806508	1319261.468	0.157470783	1.978526719	350.1733096	400	0.7112	87.0966	2.2136	25.13304334	22.79911713
7046	2018	Barley	119.0640056	15.59663866	7.638068284	118.4029294	11673.527	748.8677698	1389149.713	0.117875496	1.559493768	358.7915647	630	1.524	78.70952	3.5018	22.49352782	21.97126307
7047	2018	Corn	125.9278711	17.5210084	7.1872502	127.2645611	10682.35059	609.6881151	1271199.72	0.157001671	1.900768027	351.5340868	400	0.7112	98.70948	1.649	22.29996403	22.00233836
7054	2018	Barley	122.3917367	16.64705882	7.352153794	144.819597	10875.37586	653.2911292	1294169.727	0.131258057	1.617812786	354.7092333	440	0.4064	90.96756	1.7596	24.76139204	21.73139598
7057	2018	Barley	93.01176471	14.61344538	6.364807361	161.0688686	10444.88686	714.7449891	1242941.536	0.133930888	1.585413331	326.5865064	590	1.2192	76.12888	3.06	22.89192774	21.53664051
7060	2018	Corn	91.08757062	18.60169492	4.896735004	509.1378454	9957.889271	535.32161	1175030.934	0.162902796	1.823009334	358.3379723	650	1.3208	70.32244	3.714	23.7479533	19.31487599
7061	2018	Barley	107.1676554	13.23728814	8.095892019	132.1658776	10486.90785	792.2247926	1237455.126	0.146804189	1.730130897	321.143398	440	0.6096	82.58048	2.0944	23.95913772	21.5876335
7062	2018	Corn	93.90938375	14.75630252	6.364018603	165.1394871	10508.11729	712.1104544	1250465.958	0.15470792	1.842449008	375.5744824	530	1.1176	90.3224	2.6664	23.22264467	20.3401468
7063	2018	Corn	99.31078431	14.63865546	6.784146575	145.4639308	10791.42718	737.1870459	1284179.834	0.167424065	2.047645556	353.8020486	500	0.508	78.70952	2.46	21.43539362	21.66476129
7065	2018	Corn	115.2934174	16.44537815	7.010688128	139.0803344	10709.144	651.1947552	1274388.136	0.134363288	1.630772569	329.761653	560	1.2192	79.35468	2.9266	22.83523212	22.91112221
7067	2018	Barley	94.70364146	12.64705882	7.488194906	122.6039462	10355.56957	818.8124777	1232312.779	0.145576382	1.708531261	332.0296148	400	0.9144	74.83856	2.8696	24.15019119	21.46821449
7069	2018	Corn	90.87612994	13.84745763	6.562658099	165.0289337	9947.833356	718.3869865	1173844.336	0.144326302	1.613492859	351.5340868	510	1.3208	82.58048	3.049	27.47236659	20.31076054
7070	2018	Barley	108.0786723	17.60169492	6.140242337	138.4460377	10834.20186	615.5203751	1278435.819	0.112117534	1.365097037	333.8439843	400	1.016	79.99984	2.7288	20.93050369	21.62431882
7071	2018	Corn	91.39271709	14.70588235	6.218258052	157.9040196	10563.83541	718.7515232	1257096.414	0.159665128	1.911567845	346.5445707	550	1.2192	74.83856	3.2912	27.20014422	21.82454364
7074	2018	Barley	104.0668067	14.66386555	7.096819484	192.7902545	11731.509	800.0284074	1396049.571	0.20696837	2.751793711	362.4203036	470	0.7112	90.96756	2.1242	21.08216359	22.82351915
7075	2018	Barley	98.1837535	13.35294118	7.352968324	136.027744	10086.99257	755.4135406	1200352.116	0.131503093	1.503334712	335.2047614	460	0.8128	70.32244	3.0202	22.26444736	19.82457449
7095	2018	Corn	134.0532213	16.05042017	8.352006981	131.0449881	10841.28424	675.4517403	1290112.824	0.12868229	1.581093404	319.7826209	410	1.016	80.645	2.579	24.85406902	22.48942371
7099	2018	Corn	88.43781513	15.34453782	5.76347207	184.8078946	10690.41906	696.6921512	1272159.868	0.180237376	2.183723267	373.3065205	360	0.9144	85.80628	2.6714	26.64330746	20.81952361
7100	2018	Corn	134.6312325	18.91596639	7.120496296	137.5446017	12919.75271	683.3113653	1537450.572	0.126272271	1.848928899	371.9457434	420	1.2192	82.58048	3.12	25.52215471	24.7112233
7101	2018	Corn	130.1121849	16.94957983	7.676425384	124.57748	11540.80541	680.890354	1373355.844	0.14169013	1.853248827	361.9667113	360	1.3208	89.03208	2.8164	24.79312754	21.91522151
7102	2018	Corn	134.152521	17.02521008	7.879639684	102.7312774	10988.87635	645.4473277	1307676.286	0.134758498	1.67829177	355.6164181	630	1.2192	76.12888	3.3032	20.96503145	22.51336464
7103	2018	Barley	109.6532213	14.96638655	7.326632978	120.6230148	10042.29486	670.9899427	1195033.088	0.149168804	1.697731442	335.2047614	580	0.8128	81.29016	2.4762	26.39783476	20.76750918
7104	2018	Barley	99.88627451	14.68907563	6.800038139	129.0932684	11468.55829	780.754254	1364758.436	0.136434047	1.77333017	364.6882655	530	1.1176	96.12884	2.2872	20.4524316	22.14949701
7105	2018	Corn	92.64383754	14.04201681	6.597616198	254.5272014	10118.09047	720.5582083	1204052.766	0.139575142	1.600533077	353.3484562	530	1.016	85.80628	2.6042	27.93615537	19.96013027
7111	2018	Barley	90.34313725	15.05042017	6.002698679	165.6084124	10636.02429	706.6928476	1265686.89	0.133853494	1.613492859	323.4113598	530	1.524	81.93532	3.0454	19.92316047	22.67433349
7112	2018	Barley	107.7551821	17.62184874	6.114862502	167.4437472	9866.082714	559.877846	1174063.843	0.12498214	1.397496492	306.6284421	480	0.4064	79.35468	1.9328	26.85486104	21.73222203
7113	2018	Corn	122.5228291	15.43697479	7.936971512	96.02698964	10182.33376	659.6068144	1211697.718	0.155352839	1.792769844	330.6688377	530	1.8288	75.48372	3.7262	24.76525469	21.8279813
7116	2018	Corn	114.1407563	17.34453782	6.587172648	111.0947944	9657.654824	557.3525335	1149260.924	0.145834806	1.59621315	338.379908	590	1.3208	83.8708	2.8748	24.21904587	20.62005685
7117	2018	Corn	86.61610644	14.54621849	5.954544579	632.3440768	9510.062706	653.7824737	1131697.462	0.178960221	1.928847554	341.5550546	460	0.7112	79.35468	2.5254	23.73379109	20.05318282
7124	2018	Corn	123.9161064	15.59663866	7.945052083	105.3093379	11554.43047	740.8282468	1374977.226	0.144327118	1.889968208	389.1822535	530	0.9144	94.19336	2.3884	21.70063235	21.60790951
7125	2018	Barley	104.3711485	14.99159664	6.965881473	174.1477776	11742.29271	783.6976068	1397332.833	0.138122709	1.83812908	372.3993358	410	0.508	85.80628	2.2638	22.50474189	21.71230872
7129	2018	Corn	119.1371148	16.94117647	7.03239914	153.7281877	11219.66506	662.2718958	1335140.142	0.139120919	1.769010243	330.2152454	530	0.6096	85.16112	2.0424	25.21668116	23.98831396
7132	2018	Barley	108.6619048	11.49579832	9.452314815	146.4591046	11494.42357	999.880413	1367836.405	0.122365107	1.594053187	354.255641	510	1.2192	88.38692	2.6838	19.3088322	22.21408627
7135	2018	Barley	95.76638655	13.72268908	6.978689528	154.109349	10186.781	742.3312547	1212226.939	0.14256287	1.645892314	317.514659	380	0.8128	87.74176	2.008	21.54840147	21.81344018
7142	2018	Corn	104.1689076	15.27731092	6.818536854	142.8172723	10249.54565	670.8998526	1219695.932	0.148941709	1.730130897	343.3694241	370	1.2192	89.03208	2.5606	25.12079189	20.91806134
7148	2018	Barley	104.9217087	17.30252101	6.063954994	151.4350356	10963.521	633.637202	1304658.999	0.139937547	1.738770751	350.626902	470	0.8128	88.38692	2.2534	19.46512659	21.50781729
7153	2018	Barley	103.9798319	14.48739496	7.177262181	175.0838137	10071.67657	695.2027332	1198529.512	0.137190698	1.565973658	331.5760225	550	1.016	88.38692	2.2938	24.80870498	20.71933501
7159	2018	Barley	118.5619048	14.55462185	8.150702869	112.1147057	10707.21243	736.0821947	1274158.279	0.147381288	1.788449916	340.6478699	560	0.8128	87.74176	2.2018	28.95565259	22.1099763
7160	2018	Corn	79.91552707	11.11111111	7.192397436	207.8483427	10806.03916	972.5435246	1264306.582	0.142251279	1.712851188	352.8948639	300	0.7112	78.70952	2.6524	30.37212955	20.94633261
7164	2018	Corn	98.99019608	13.1092437	7.551175214	169.3662423	11857.37871	904.5051705	1411028.066	0.132924565	1.786289952	371.9457434	390	1.4224	94.83852	2.712	21.6482066	21.93552231
7167	2018	Corn	91.09047619	13.78151261	6.613646532	248.7982195	11992.792	870.7396266	1427142.248	0.138574912	1.883488318	377.3888518	510	1.524	78.70952	3.6576	24.22975538	22.49850288
7177	2018	Barley	127.8445378	17.16806723	7.446647088	107.8868731	10204.44129	594.3849794	1214328.513	0.141755845	1.639412423	327.0400988	430	1.2192	90.3224	2.3598	20.78323499	22.16371621
